# Supplementary material for: N,N′-Bis(4-chloro-3-fluoro­benzyl­idene)ethane-1,2-diamine
Source: Acta Crystallogr Sect E Struct Rep Online. 2008 Oct 22;64(Pt 11):o2169. doi: 10.1107/S1600536808033916 (PMC2959635; doi:10.1107/S1600536808033916)
Supplement: Supplementary file 2 [file e-64-o2169-Isup2.hkl]

# 
# h,k,l, Fc-squared, Fo-squared, sigma(Fo-squared) and status flag 
# 
data_I
_shelx_title ' 43clf_0m in P2(1)/n (100K)' 
_shelx_refln_list_code          4 
_shelx_F_calc_maximum      199.16 
_exptl_crystal_F_000       348.00 
_reflns_d_resolution_high  0.7062 
 
loop_ 
 _symmetry_equiv_pos_as_xyz 
 'x, y, z' 
 '-x+1/2, y+1/2, -z+1/2' 
 '-x, -y, -z' 
 'x-1/2, -y-1/2, z-1/2' 
 
_cell_length_a     4.6542 
_cell_length_b    23.1343 
_cell_length_c     6.9961 
_cell_angle_alpha  90.000 
_cell_angle_beta  107.063 
_cell_angle_gamma  90.000 
 
_shelx_F_squared_multiplier     1.000 
 
loop_ 
 _refln_index_h 
 _refln_index_k 
 _refln_index_l 
 _refln_F_squared_calc 
 _refln_F_squared_meas 
 _refln_F_squared_sigma 
 _refln_observed_status 
   2   0   0      265.52      212.20      5.44 o 
   4   0   0        2.47        4.55      2.92 o 
   6   0   0       63.45       49.89      7.72 o 
   1   1   0       67.75       97.35      3.76 o 
   2   1   0      163.88      166.75      3.34 o 
   3   1   0       17.84       13.17      1.71 o 
   4   1   0      220.23      224.72      4.76 o 
   5   1   0        1.03        3.22      2.49 o 
   6   1   0       88.70       96.11      6.61 o 
   0   2   0      475.09      368.80      6.32 o 
   1   2   0       28.01       26.34      1.42 o 
   2   2   0      964.10      978.19     10.52 o 
   3   2   0      340.13      313.66      5.23 o 
   4   2   0       57.96       57.98      3.63 o 
   5   2   0      417.23      439.11      9.40 o 
   6   2   0       20.53       13.63      4.26 o 
   1   3   0     4956.89     5140.26     34.66 o 
   2   3   0      303.01      283.11      4.82 o 
   3   3   0      232.45      242.61      5.31 o 
   4   3   0       26.97       28.06      2.78 o 
   5   3   0      494.89      510.39     11.74 o 
   6   3   0        0.34       -0.30      3.72 o 
   0   4   0     1307.73     1419.46     16.07 o 
   1   4   0     7987.24     8090.68     52.90 o 
   2   4   0      134.82      150.17      3.42 o 
   3   4   0      277.81      293.62      5.57 o 
   4   4   0       54.15       54.55      3.26 o 
   5   4   0       23.12       27.64      3.73 o 
   6   4   0       20.65       15.82      4.17 o 
   1   5   0      124.53      160.07      2.41 o 
   2   5   0      549.67      523.76      5.87 o 
   3   5   0       16.48       14.09      1.59 o 
   4   5   0      207.10      192.38      6.92 o 
   5   5   0      187.05      201.21      7.37 o 
   6   5   0       53.78       58.15      7.06 o 
   0   6   0      337.20      358.05      4.81 o 
   1   6   0      913.14      953.27      7.94 o 
   2   6   0      232.08      226.95      3.04 o 
   3   6   0      193.58      192.46      4.46 o 
   4   6   0      327.11      339.91      7.16 o 
   5   6   0       17.43       19.42      3.61 o 
   6   6   0      570.23      575.10     16.54 o 
   1   7   0       88.36      114.69      2.29 o 
   2   7   0      646.84      558.41      6.31 o 
   3   7   0        6.58       11.98      1.64 o 
   4   7   0      218.29      223.76      5.99 o 
   5   7   0       37.30       32.39      4.28 o 
   6   7   0       30.88       25.57      5.96 o 
   0   8   0     2122.27     2352.67     21.79 o 
   1   8   0     1834.58     1897.71     15.02 o 
   2   8   0       32.82       17.60      1.50 o 
   3   8   0      172.14      183.57      5.18 o 
   4   8   0      215.44      221.41      6.36 o 
   5   8   0        0.10       -1.37      3.05 o 
   6   8   0      120.21      134.84      9.59 o 
   1   9   0       11.46        3.78      0.72 o 
   2   9   0      618.19      609.06      7.40 o 
   3   9   0       96.42       89.02      3.89 o 
   4   9   0       98.52      108.53      6.73 o 
   5   9   0      358.37      383.94     10.97 o 
   6   9   0       25.67       18.79      7.79 o 
   0  10   0      130.86      118.83      3.15 o 
   1  10   0      610.04      652.44      6.40 o 
   2  10   0        5.15        9.07      1.65 o 
   3  10   0      978.70      980.44     13.12 o 
   4  10   0      212.71      227.94      7.59 o 
   5  10   0      214.50      218.79      8.73 o 
   1  11   0      577.33      686.69      6.76 o 
   2  11   0       78.41       82.01      3.17 o 
   3  11   0      775.14      817.39     12.15 o 
   4  11   0        0.85        1.96      2.70 o 
   5  11   0      162.18      177.50      8.37 o 
   0  12   0     3158.36     3251.48     30.39 o 
   1  12   0       30.32       19.27      1.38 o 
   2  12   0      510.14      465.19      7.24 o 
   3  12   0       80.69       79.00      4.47 o 
   4  12   0       23.18       18.29      3.73 o 
   5  12   0      255.33      260.50     10.67 o 
   1  13   0      585.61      629.41      6.94 o 
   2  13   0       11.72       15.83      2.60 o 
   3  13   0       62.49       67.01      4.36 o 
   4  13   0        2.51        2.15      3.05 o 
   5  13   0      102.00       91.55      7.50 o 
   0  14   0     5781.84     5770.01     55.00 o 
   1  14   0      264.05      249.52      4.85 o 
   2  14   0      379.61      367.90      6.93 o 
   3  14   0        8.85       13.65      2.83 o 
   4  14   0      176.32      191.75      9.25 o 
   5  14   0       14.15       14.76      4.96 o 
   1  15   0       35.00       40.73      2.26 o 
   2  15   0        9.48        9.11      1.96 o 
   3  15   0       86.56       76.80      5.40 o 
   4  15   0      247.39      254.70     10.73 o 
   5  15   0        1.66        3.20      4.72 o 
   0  16   0        9.26       12.57      2.43 o 
   1  16   0      427.42      430.10      6.69 o 
   2  16   0      285.79      258.88      5.88 o 
   3  16   0      706.58      701.01     14.40 o 
   4  16   0       22.09       18.51      4.70 o 
   5  16   0        0.35        6.63      4.95 o 
   1  17   0       57.27       71.20      3.19 o 
   2  17   0        1.34        1.79      1.97 o 
   3  17   0       10.26        4.75      3.32 o 
   4  17   0        0.33        2.68      4.04 o 
   5  17   0       76.59       68.98      7.65 o 
   0  18   0       24.99       18.21      2.67 o 
   1  18   0      859.09      892.87     12.44 o 
   2  18   0      341.12      346.09      9.37 o 
   3  18   0      177.60      169.03      8.97 o 
   4  18   0       94.35      100.82      9.82 o 
   5  18   0       65.97       47.51      7.15 o 
   1  19   0        5.31        8.71      2.01 o 
   2  19   0     1256.61     1158.42     17.93 o 
   3  19   0        2.10        5.17      3.73 o 
   4  19   0       28.97       23.76      6.14 o 
   5  19   0       13.10       16.81      5.98 o 
   0  20   0      262.51      283.59      8.96 o 
   1  20   0      103.51       75.83      4.39 o 
   2  20   0      425.55      392.89     12.02 o 
   3  20   0        0.50       -0.25      3.64 o 
   4  20   0      117.24      114.61      8.96 o 
   1  21   0       47.21       37.79      3.61 o 
   2  21   0      162.16      190.41      9.37 o 
   3  21   0      100.19      100.45      7.83 o 
   4  21   0       21.27       26.80      6.13 o 
   0  22   0      122.79      134.89     10.03 o 
   1  22   0        1.27        2.55      2.51 o 
   2  22   0       15.57       20.60      5.24 o 
   3  22   0      542.99      542.86     16.95 o 
   4  22   0      154.05      150.06     10.55 o 
   1  23   0      127.34      120.27      7.35 o 
   2  23   0      130.56      100.88      8.21 o 
   3  23   0      347.93      356.17     16.45 o 
   4  23   0        8.28       12.59      5.73 o 
   0  24   0       45.38       51.68      7.54 o 
   1  24   0      152.57      133.01     15.56 o 
   2  24   0       31.07       31.21      5.69 o 
   3  24   0      426.36      460.48     16.75 o 
   4  24   0        7.78       11.95      6.10 o 
   1  25   0       18.99       18.56      4.75 o 
   2  25   0        5.18        5.74      4.75 o 
   3  25   0      287.83      296.85     20.03 o 
   4  25   0       26.45       16.83      7.23 o 
   0  26   0      141.19      159.48     17.83 o 
   1  26   0       49.43       44.68      7.55 o 
   2  26   0      110.50      112.74     10.34 o 
   3  26   0       21.82       16.23      6.38 o 
   1  27   0        0.54        0.39      4.03 o 
   2  27   0       85.63       71.78      9.11 o 
   3  27   0       66.31       46.09      8.35 o 
   0  28   0      321.81      348.14     36.40 o 
   1  28   0      154.32      165.81     10.68 o 
   2  28   0      170.60      178.72     12.95 o 
   3  28   0       47.36       35.47      8.31 o 
   1  29   0        6.43        4.68      5.51 o 
   2  29   0        0.00        5.27      5.61 o 
   0  30   0       21.36       30.00     10.32 o 
   1  30   0       68.79       66.00      9.11 o 
   2  30   0       10.69        9.14      6.82 o 
   1  31   0        6.60       16.73      7.05 o 
   0  32   0       19.53       16.64     10.49 o 
   1  32   0      215.83      204.34     37.67 o 
  -5   0   1      104.66      105.29      8.53 o 
  -3   0   1      295.98      342.06      6.64 o 
  -1   0   1       92.54       53.85      2.11 o 
   1   0   1    39666.32    39814.73    404.00 o 
   3   0   1      579.74      568.69     19.30 o 
   5   0   1       42.12       49.14      6.76 o 
  -6   1   1       82.86       78.27      8.36 o 
  -5   1   1      223.92      239.97      8.33 o 
  -4   1   1      142.01      164.59      4.15 o 
  -3   1   1     1208.29     1234.79     11.31 o 
  -2   1   1      168.36      154.82      3.22 o 
  -1   1   1       36.05       31.40      1.29 o 
   0   1   1      409.27      409.20      3.67 o 
   1   1   1        7.12       23.55      1.33 o 
   2   1   1       38.39       41.64      2.02 o 
   3   1   1       13.75       11.37      1.71 o 
   4   1   1        4.71        2.45      1.86 o 
   5   1   1       55.56       51.69      4.34 o 
   6   1   1       14.38       12.68      4.48 o 
  -6   2   1        1.39        2.65      3.50 o 
  -5   2   1       46.72       41.70      4.62 o 
  -4   2   1      964.27      979.29     12.25 o 
  -3   2   1       28.85       42.28      2.60 o 
  -2   2   1      394.56      372.00      5.31 o 
  -1   2   1      364.76      377.32      4.30 o 
   0   2   1      120.81      155.25      1.97 o 
   1   2   1      767.16      708.46      6.38 o 
   2   2   1       85.82       59.03      2.16 o 
   3   2   1      554.43      563.31      7.32 o 
   4   2   1      157.73      151.82      5.28 o 
   5   2   1       77.48       85.14      5.08 o 
   6   2   1       95.10       90.19      7.10 o 
  -6   3   1       42.90       45.92      6.35 o 
  -5   3   1       35.23       38.36      3.86 o 
  -4   3   1      940.31      955.40     14.56 o 
  -3   3   1       97.64       91.33      5.15 o 
  -2   3   1      473.34      469.64      8.15 o 
  -1   3   1        2.97       13.63      1.04 o 
   0   3   1     2878.80     2814.79     19.12 o 
   1   3   1     6007.70     6275.10     41.89 o 
   2   3   1     1618.47     1764.94     14.72 o 
   3   3   1       58.55       71.48      2.99 o 
   4   3   1       54.56       48.84      3.55 o 
   5   3   1       29.03       23.87      3.73 o 
   6   3   1      167.33      183.48     12.20 o 
  -6   4   1       38.15       21.85      5.65 o 
  -5   4   1       26.74       23.47      4.12 o 
  -4   4   1        0.60        3.12      2.62 o 
  -3   4   1       55.11       44.17      3.30 o 
  -2   4   1      372.19      423.51      7.44 o 
  -1   4   1     2367.07     2252.74     19.09 o 
   0   4   1     4963.09     4676.21     29.76 o 
   1   4   1     1554.21     1668.95     13.44 o 
   2   4   1     3576.36     3687.00     28.50 o 
   3   4   1        6.07        9.77      1.92 o 
   4   4   1      202.83      204.80      6.49 o 
   5   4   1       14.70       13.69      3.83 o 
   6   4   1       64.28       61.14      6.77 o 
  -6   5   1       54.91       49.09      9.00 o 
  -5   5   1       27.19       30.31      4.37 o 
  -4   5   1      273.55      280.61      8.57 o 
  -3   5   1      382.44      373.04     10.37 o 
  -2   5   1      135.73      148.49      3.33 o 
  -1   5   1     2484.72     2560.63     18.78 o 
   0   5   1      631.38      633.54      7.60 o 
   1   5   1      101.25      166.76      2.67 o 
   2   5   1       98.30       98.34      2.44 o 
   3   5   1        8.62       13.66      1.93 o 
   4   5   1       17.07       10.09      2.43 o 
   5   5   1       41.98       40.11      4.75 o 
  -6   6   1      167.03      157.75     10.02 o 
  -5   6   1      393.46      406.42     11.80 o 
  -4   6   1       71.97       64.30      5.00 o 
  -3   6   1      863.07      898.06     12.63 o 
  -2   6   1      366.28      385.39      4.76 o 
  -1   6   1     1856.02     1719.81     13.21 o 
   0   6   1       24.26       18.62      1.00 o 
   1   6   1      854.45      871.75      7.15 o 
   2   6   1     1409.90     1440.38     12.59 o 
   3   6   1        1.72        2.65      1.32 o 
   4   6   1       55.39       57.63      3.71 o 
   5   6   1       59.84       57.42      6.74 o 
  -6   7   1        0.92        5.86      6.04 o 
  -5   7   1      278.98      281.72      9.78 o 
  -4   7   1       15.73        9.29      3.07 o 
  -3   7   1      136.73      137.01      3.31 o 
  -2   7   1      274.11      289.87      4.27 o 
  -1   7   1     1706.81     1552.61     11.98 o 
   0   7   1      614.47      578.86      5.21 o 
   1   7   1      534.44      481.43      4.90 o 
   2   7   1      218.99      217.19      3.93 o 
   3   7   1       21.46       17.74      2.29 o 
   4   7   1        3.36        6.04      2.17 o 
   5   7   1      114.44      117.70      7.21 o 
  -6   8   1        8.91        5.50      8.08 o 
  -5   8   1      172.44      197.01      9.00 o 
  -4   8   1        3.00        4.34      2.84 o 
  -3   8   1      416.57      372.09      6.99 o 
  -2   8   1      813.84      824.85      9.31 o 
  -1   8   1      725.07      697.12      6.12 o 
   0   8   1      243.35      203.85      4.25 o 
   1   8   1     1552.01     1592.78     11.03 o 
   2   8   1     2151.88     2298.36     21.34 o 
   3   8   1        7.00        3.83      1.73 o 
   4   8   1       16.40       15.82      2.77 o 
   5   8   1       96.90       99.03      9.87 o 
  -6   9   1       68.80       71.64     12.25 o 
  -5   9   1      290.43      288.02     10.52 o 
  -4   9   1      564.27      593.93     10.25 o 
  -3   9   1       46.51       44.06      2.54 o 
  -2   9   1      439.29      419.93      5.68 o 
  -1   9   1     1244.59     1199.89      9.98 o 
   0   9   1      161.14      154.31      2.45 o 
   1   9   1      169.94      180.38      2.76 o 
   2   9   1       84.08      103.73      4.18 o 
   3   9   1        2.37        1.04      1.85 o 
   4   9   1        3.09        7.28      2.96 o 
   5   9   1       14.67       17.69      4.37 o 
  -6  10   1        5.16       -2.42      7.76 o 
  -5  10   1      229.91      253.15     14.87 o 
  -4  10   1      179.64      180.95      6.50 o 
  -3  10   1      700.30      778.62     11.47 o 
  -2  10   1     1661.40     1671.91     17.29 o 
  -1  10   1      170.58      151.97      2.63 o 
   0  10   1     2740.39     2851.99     23.04 o 
   1  10   1        3.73        2.31      0.92 o 
   2  10   1      216.59      194.21      4.51 o 
   3  10   1        5.25        7.72      2.09 o 
   4  10   1      431.62      432.04     11.42 o 
   5  10   1        7.56        6.06      4.23 o 
  -6  11   1       45.85       34.97     10.96 o 
  -5  11   1       12.79       17.13      5.56 o 
  -4  11   1      449.77      476.18     10.21 o 
  -3  11   1       21.15       14.61      2.14 o 
  -2  11   1     1117.88     1180.72     15.23 o 
  -1  11   1       25.37       42.18      1.86 o 
   0  11   1       38.76       75.72      2.10 o 
   1  11   1      243.20      211.39      3.66 o 
   2  11   1      391.10      416.66      6.52 o 
   3  11   1       28.84       30.34      3.64 o 
   4  11   1      230.31      228.07      8.84 o 
   5  11   1        0.12       -1.52      4.10 o 
  -6  12   1        7.20       30.30     19.62 o 
  -5  12   1       34.48       25.87      4.54 o 
  -4  12   1      710.74      685.20     15.07 o 
  -3  12   1        5.50        3.52      1.80 o 
  -2  12   1      171.07      164.60      4.88 o 
  -1  12   1       45.66       35.70      1.67 o 
   0  12   1        2.87       12.88      1.10 o 
   1  12   1     1641.32     1648.59     13.23 o 
   2  12   1      108.71      115.91      5.64 o 
   3  12   1      553.32      560.28     10.20 o 
   4  12   1       71.38       79.35      6.12 o 
   5  12   1       38.48       44.16      6.30 o 
  -5  13   1      143.20      141.44     10.46 o 
  -4  13   1      353.11      352.97     11.10 o 
  -3  13   1      260.46      233.93      7.42 o 
  -2  13   1       96.81      103.32      3.81 o 
  -1  13   1       50.57       70.55      2.41 o 
   0  13   1      503.39      483.44      5.45 o 
   1  13   1        3.55        4.77      1.26 o 
   2  13   1       51.42       59.91      2.75 o 
   3  13   1       33.97       30.76      3.53 o 
   4  13   1        0.93        3.34      3.35 o 
   5  13   1       36.10       35.85      6.79 o 
  -5  14   1       15.21       15.30      4.71 o 
  -4  14   1       14.61        9.35      3.77 o 
  -3  14   1      138.56      164.87      7.29 o 
  -2  14   1       63.70       59.41      3.12 o 
  -1  14   1      298.72      275.91      5.64 o 
   0  14   1      152.07      145.48      3.04 o 
   1  14   1     3245.08     3250.29     25.24 o 
   2  14   1       33.41       32.20      2.60 o 
   3  14   1      300.87      316.13      8.69 o 
   4  14   1       80.04       78.40      6.70 o 
   5  14   1      116.61      134.49     10.25 o 
  -5  15   1      134.83      155.01      9.31 o 
  -4  15   1      135.83      148.14      8.36 o 
  -3  15   1      746.70      748.87     15.12 o 
  -2  15   1      114.52      103.43      5.05 o 
  -1  15   1      102.01      117.60      3.40 o 
   0  15   1       17.95        8.11      1.20 o 
   1  15   1      234.42      244.42      4.71 o 
   2  15   1       21.57       19.72      2.81 o 
   3  15   1        1.35        3.31      2.75 o 
   4  15   1       72.43       64.21      6.07 o 
   5  15   1       54.33       50.62      7.64 o 
  -5  16   1       11.66        8.84      5.29 o 
  -4  16   1       57.22       53.51      5.98 o 
  -3  16   1       21.35       16.34      3.37 o 
  -2  16   1      406.10      390.94      7.98 o 
  -1  16   1        0.85        0.96      1.53 o 
   0  16   1       20.37       18.20      1.52 o 
   1  16   1        8.53        6.05      1.66 o 
   2  16   1      586.19      615.97     11.24 o 
   3  16   1      353.74      340.90      9.57 o 
   4  16   1      600.70      624.69     16.61 o 
   5  16   1       50.83       47.88      9.03 o 
  -5  17   1       35.57       17.10      5.89 o 
  -4  17   1      145.14      144.19      8.80 o 
  -3  17   1        0.02       -2.12      2.73 o 
  -2  17   1       43.11       45.12      4.03 o 
  -1  17   1       11.17        4.71      1.76 o 
   0  17   1       43.99       39.98      2.15 o 
   1  17   1      167.38      154.56      4.40 o 
   2  17   1       10.35       10.23      2.84 o 
   3  17   1        1.30        0.76      3.12 o 
   4  17   1       23.49       26.51      5.33 o 
   5  17   1        4.49        6.94      6.05 o 
  -5  18   1        2.18        9.32      5.61 o 
  -4  18   1       16.98       17.05      5.15 o 
  -3  18   1       22.66       12.39      3.70 o 
  -2  18   1      328.31      316.15      7.45 o 
  -1  18   1     1053.65     1073.27     12.90 o 
   0  18   1      442.29      476.13      7.51 o 
   1  18   1       14.92       16.13      2.23 o 
   2  18   1      544.19      514.97     11.00 o 
   3  18   1       45.62       39.85      6.86 o 
   4  18   1       55.72       44.53      6.41 o 
   5  18   1       87.78      103.54     13.92 o 
  -5  19   1       39.59       30.60      7.04 o 
  -4  19   1      157.90      165.62      9.91 o 
  -3  19   1       41.06       36.06      5.09 o 
  -2  19   1       32.56       35.27      3.36 o 
  -1  19   1     2181.63     2096.10     21.48 o 
   0  19   1       21.36       22.67      2.11 o 
   1  19   1        0.16        2.06      1.96 o 
   2  19   1       13.60        6.47      3.14 o 
   3  19   1      232.39      236.64     11.24 o 
   4  19   1        1.00        6.22      4.75 o 
  -5  20   1       65.01       68.31     11.33 o 
  -4  20   1       40.89       46.85      6.63 o 
  -3  20   1      269.95      280.32     11.33 o 
  -2  20   1       84.89       61.87      4.56 o 
  -1  20   1      219.30      217.87      6.19 o 
   0  20   1        0.45       -1.14      1.73 o 
   1  20   1      228.94      239.60      7.04 o 
   2  20   1      154.13      139.98      8.19 o 
   3  20   1      451.24      443.22     19.68 o 
   4  20   1       17.95       11.72      5.49 o 
  -4  21   1       72.51       71.37      7.71 o 
  -3  21   1       12.55       10.24      4.36 o 
  -2  21   1      237.15      262.29      9.76 o 
  -1  21   1      200.05      195.68      6.42 o 
   0  21   1      181.24      174.85      5.31 o 
   1  21   1      145.30      147.84      5.24 o 
   2  21   1       12.22       16.04      4.29 o 
   3  21   1       40.14       31.94      5.85 o 
   4  21   1       14.32        4.84      5.11 o 
  -4  22   1       45.97       42.56      6.93 o 
  -3  22   1      150.95      172.74     13.54 o 
  -2  22   1     1141.60     1160.46     21.66 o 
  -1  22   1      328.18      311.46      8.61 o 
   0  22   1       27.12       36.74      4.28 o 
   1  22   1      145.52      148.21      8.85 o 
   2  22   1       35.97       47.52      6.35 o 
   3  22   1       13.38        5.78      4.56 o 
   4  22   1      148.22      133.20     10.40 o 
  -4  23   1       39.86       29.75      6.21 o 
  -3  23   1       40.59       31.38      5.81 o 
  -2  23   1      618.37      677.78     20.23 o 
  -1  23   1      111.91       94.60      6.79 o 
   0  23   1      261.77      271.44      9.06 o 
   1  23   1        0.46        0.27      3.49 o 
   2  23   1        9.11        5.50      4.41 o 
   3  23   1       70.42       71.87      8.15 o 
   4  23   1       49.14       55.12      8.05 o 
  -4  24   1       57.30       48.73      8.38 o 
  -3  24   1       81.10       71.55      8.07 o 
  -2  24   1      285.81      299.78     13.28 o 
  -1  24   1       53.67       40.66      5.24 o 
   0  24   1      312.29      307.66     11.08 o 
   1  24   1       17.21       12.67      4.32 o 
   2  24   1       81.86       64.85      8.12 o 
   3  24   1        6.44        1.38      4.96 o 
   4  24   1      416.01      408.38     21.58 o 
  -4  25   1       54.57       51.33      9.11 o 
  -3  25   1        6.83        6.55      5.47 o 
  -2  25   1      151.22      168.90      9.50 o 
  -1  25   1        0.24       -0.17      3.60 o 
   0  25   1      209.03      202.01     12.99 o 
   1  25   1        7.22        4.96      4.16 o 
   2  25   1       40.23       26.89      6.39 o 
   3  25   1        0.36        0.88      5.17 o 
  -3  26   1      200.34      183.33     16.52 o 
  -2  26   1       14.90        8.57      4.81 o 
  -1  26   1      179.05      189.74     10.59 o 
   0  26   1      104.62       91.24      7.85 o 
   1  26   1      116.69      103.53     11.39 o 
   2  26   1       44.55       41.30      7.37 o 
   3  26   1       62.35       73.29      9.86 o 
  -3  27   1       10.12        2.20      5.07 o 
  -2  27   1       22.07       32.54      6.46 o 
  -1  27   1      105.15      117.17      9.13 o 
   0  27   1       16.38       15.30      5.20 o 
   1  27   1        3.46        4.96      4.92 o 
   2  27   1        0.93        5.49      5.33 o 
   3  27   1       44.71       45.79      8.70 o 
  -3  28   1        0.10        7.59      6.00 o 
  -2  28   1        0.05       10.44      5.56 o 
  -1  28   1       83.26       94.03      8.70 o 
   0  28   1       25.77       29.53      6.67 o 
   1  28   1      233.53      242.80     17.75 o 
   2  28   1      102.06      104.79     10.58 o 
  -3  29   1      170.39      195.77     25.04 o 
  -2  29   1        4.22        7.54      6.01 o 
  -1  29   1       30.83       31.84      6.63 o 
   0  29   1        6.44        7.38      5.70 o 
   1  29   1        1.12        4.28      5.62 o 
   2  29   1       15.24       20.62      7.00 o 
  -2  30   1      381.16      440.78     22.55 o 
  -1  30   1        0.44       -0.02      5.05 o 
   0  30   1       47.52       53.74     10.54 o 
   1  30   1       23.35       19.71      7.19 o 
   2  30   1       71.50       88.33     10.80 o 
  -2  31   1        5.22        8.03      6.82 o 
  -1  31   1      122.21      151.88     13.42 o 
   0  31   1       18.66       22.92      7.37 o 
   1  31   1        4.06       18.26      8.17 o 
  -1  32   1      147.89      170.67     13.14 o 
   0  32   1       98.04       94.45     13.03 o 
  -6   0   2        0.01        2.33      6.41 o 
  -4   0   2      129.15      130.50      4.93 o 
  -2   0   2      198.09      250.27      5.36 o 
   0   0   2      142.99      214.16      4.85 o 
   2   0   2     3199.53     3242.26     34.32 o 
   4   0   2      402.80      437.37     12.05 o 
  -6   1   2      244.75      248.96     17.30 o 
  -5   1   2       16.03       12.03      2.53 o 
  -4   1   2      372.33      361.59      5.79 o 
  -3   1   2     1066.21     1130.06     10.87 o 
  -2   1   2     3477.23     3480.64     26.79 o 
  -1   1   2      314.37      285.31      3.64 o 
   0   1   2      678.43      660.19      5.27 o 
   1   1   2      158.83      154.78      2.43 o 
   2   1   2       74.82       90.45      2.47 o 
   3   1   2       23.94       33.85      2.80 o 
   4   1   2       11.77        8.26      2.35 o 
   5   1   2        1.81        2.06      3.12 o 
  -6   2   2        1.82        5.48      4.07 o 
  -5   2   2        8.73        7.44      2.98 o 
  -4   2   2      224.10      236.79      5.78 o 
  -3   2   2     1282.94     1320.85     12.20 o 
  -2   2   2      153.86      191.70      3.49 o 
  -1   2   2      200.02      216.96      2.77 o 
   0   2   2       77.96       84.43      2.10 o 
   1   2   2      188.91      178.96      2.84 o 
   2   2   2      392.69      409.94      5.01 o 
   3   2   2      180.81      173.76      5.32 o 
   4   2   2       62.71       69.23      4.09 o 
   5   2   2       42.90       41.28      4.19 o 
  -6   3   2        0.07        2.83      5.26 o 
  -5   3   2      451.79      483.40     11.60 o 
  -4   3   2       24.84       18.52      2.14 o 
  -3   3   2     1364.26     1404.39     14.12 o 
  -2   3   2     1785.32     1864.38     17.17 o 
  -1   3   2      705.07      703.19      6.55 o 
   0   3   2     1598.62     1495.78     10.82 o 
   1   3   2        0.20        1.42      0.91 o 
   2   3   2     2763.99     2960.15     22.28 o 
   3   3   2      349.36      373.79      7.40 o 
   4   3   2        0.01        1.00      2.21 o 
   5   3   2        4.40        6.21      3.12 o 
  -6   4   2       29.59       18.86      6.27 o 
  -5   4   2       36.96       32.95      5.22 o 
  -4   4   2       33.36       30.03      3.14 o 
  -3   4   2        5.48        7.79      1.50 o 
  -2   4   2      237.71      301.05      3.80 o 
  -1   4   2      670.92      683.70      5.82 o 
   0   4   2     2783.35     2593.74     15.89 o 
   1   4   2      846.30      831.80      7.63 o 
   2   4   2     1057.22     1069.92     10.59 o 
   3   4   2      906.46      938.99     12.57 o 
   4   4   2        7.04       11.27      2.85 o 
   5   4   2       87.17       97.58      5.75 o 
  -6   5   2      171.51      172.05     13.00 o 
  -5   5   2      194.64      194.81      8.72 o 
  -4   5   2       33.20       29.08      2.59 o 
  -3   5   2      275.10      271.50      5.64 o 
  -2   5   2      792.49     1000.24      9.73 o 
  -1   5   2      673.40      698.97      6.29 o 
   0   5   2     1841.61     1834.43     11.86 o 
   1   5   2      167.19      148.83      2.38 o 
   2   5   2       28.36       43.00      2.20 o 
   3   5   2      396.10      409.53      7.88 o 
   4   5   2      101.70      108.79      5.46 o 
   5   5   2        8.14        7.64      3.21 o 
  -6   6   2        5.59        3.01      6.52 o 
  -5   6   2      324.03      320.97     10.60 o 
  -4   6   2        1.63        3.21      1.79 o 
  -3   6   2      168.04      164.09      4.80 o 
  -2   6   2      470.48      481.01      6.09 o 
  -1   6   2      392.14      446.22      5.02 o 
   0   6   2     2046.69     1838.08     11.75 o 
   1   6   2      190.99      201.21      2.74 o 
   2   6   2     1592.52     1670.46     15.79 o 
   3   6   2      883.00      921.64     12.15 o 
   4   6   2        7.22        8.11      2.87 o 
   5   6   2       14.46       10.52      3.61 o 
  -6   7   2      150.86      158.24     15.27 o 
  -5   7   2       27.21       18.19      4.29 o 
  -4   7   2      828.25      849.53     12.78 o 
  -3   7   2        1.49        1.30      1.27 o 
  -2   7   2        6.40        5.10      1.29 o 
  -1   7   2     1383.86     1421.31     11.98 o 
   0   7   2      438.80      419.26      4.15 o 
   1   7   2       38.38       28.24      1.61 o 
   2   7   2      173.18      150.31      4.25 o 
   3   7   2      377.47      411.43      8.14 o 
   4   7   2        8.92        9.72      3.03 o 
   5   7   2        4.10        7.01      3.42 o 
  -6   8   2        3.72        6.07      9.91 o 
  -5   8   2       63.97       70.06      8.14 o 
  -4   8   2       58.31       65.31      4.60 o 
  -3   8   2        3.40        5.27      1.59 o 
  -2   8   2      378.30      379.17      5.36 o 
  -1   8   2     1145.65     1168.66     10.40 o 
   0   8   2     1213.68     1206.67      8.90 o 
   1   8   2       29.37       23.75      1.59 o 
   2   8   2      638.27      573.01      8.54 o 
   3   8   2     1286.80     1339.82     17.71 o 
   4   8   2       22.71       28.43      3.92 o 
   5   8   2        3.76       -0.57      4.00 o 
  -6   9   2      626.88      659.04     28.54 o 
  -5   9   2      159.83      170.44     11.41 o 
  -4   9   2      339.45      332.72      7.47 o 
  -3   9   2      747.34      754.42     10.07 o 
  -2   9   2        0.30        2.00      1.17 o 
  -1   9   2      931.53      968.97      9.04 o 
   0   9   2      494.45      522.22      5.17 o 
   1   9   2      172.88      185.40      3.23 o 
   2   9   2       73.53       75.48      3.60 o 
   3   9   2      236.97      238.67      6.73 o 
   4   9   2       89.22       95.56      5.72 o 
   5   9   2        0.00       -0.31      4.43 o 
  -6  10   2      161.94      199.62     29.47 o 
  -5  10   2       55.40       49.44      7.66 o 
  -4  10   2      286.61      298.54      9.41 o 
  -3  10   2       11.01        6.37      1.68 o 
  -2  10   2      463.16      557.18      7.64 o 
  -1  10   2      913.38      942.99      9.21 o 
   0  10   2      249.48      208.14      3.23 o 
   1  10   2     2281.53     2273.87     16.97 o 
   2  10   2       73.74       74.70      3.56 o 
   3  10   2      271.21      259.05      9.18 o 
   4  10   2       55.83       40.10      4.36 o 
   5  10   2      147.68      155.43      9.92 o 
  -6  11   2       74.72       65.63     12.46 o 
  -5  11   2      198.34      205.37      9.36 o 
  -4  11   2       75.00       90.61      5.88 o 
  -3  11   2      736.45      730.68     12.07 o 
  -2  11   2      146.15      104.21      3.99 o 
  -1  11   2      597.20      640.53      7.03 o 
   0  11   2      169.40      169.74      3.00 o 
   1  11   2      136.60      108.85      2.90 o 
   2  11   2      103.71      103.62      4.11 o 
   3  11   2       25.68       22.75      3.02 o 
   4  11   2       17.18       14.18      3.39 o 
   5  11   2       27.22       23.87      5.90 o 
  -6  12   2        0.12       -0.09      7.02 o 
  -5  12   2       63.55       73.84      6.62 o 
  -4  12   2      387.36      400.61     11.33 o 
  -3  12   2      822.71      839.46     13.44 o 
  -2  12   2       41.77       46.60      3.31 o 
  -1  12   2      284.78      260.76      4.80 o 
   0  12   2        0.19       -0.86      0.86 o 
   1  12   2        7.74       10.14      1.42 o 
   2  12   2      333.21      332.64      6.44 o 
   3  12   2      155.27      159.59      6.21 o 
   4  12   2      162.29      192.88      8.13 o 
   5  12   2       88.42       69.52     10.13 o 
  -6  13   2      259.27      264.67     18.40 o 
  -5  13   2        9.01        7.27      4.40 o 
  -4  13   2      102.50       95.28      7.23 o 
  -3  13   2      435.87      434.60      9.40 o 
  -2  13   2     1401.76     1390.93     14.47 o 
  -1  13   2       24.18       25.77      2.67 o 
   0  13   2      325.54      311.42      4.45 o 
   1  13   2        0.37        2.67      1.25 o 
   2  13   2       52.26       49.38      4.48 o 
   3  13   2        6.62       10.28      2.83 o 
   4  13   2        6.42        5.91      3.44 o 
   5  13   2       16.89       21.22      5.83 o 
  -5  14   2        2.46        7.20      4.58 o 
  -4  14   2        4.84        1.07      3.01 o 
  -3  14   2        4.71        2.77      2.43 o 
  -2  14   2      136.87      170.30      7.32 o 
  -1  14   2       76.29       84.03      3.27 o 
   0  14   2      354.94      306.32      5.44 o 
   1  14   2       27.45       29.87      2.04 o 
   2  14   2      791.01      824.04     12.34 o 
   3  14   2        0.32        0.09      2.42 o 
   4  14   2      207.32      211.68      9.84 o 
   5  14   2       88.28       84.00     10.55 o 
  -5  15   2       57.08       67.39      7.31 o 
  -4  15   2      184.61      183.41      8.65 o 
  -3  15   2      856.84      817.96     14.10 o 
  -2  15   2     1328.41     1319.10     16.99 o 
  -1  15   2      152.21      169.42      4.51 o 
   0  15   2     1318.45     1297.05     11.16 o 
   1  15   2       37.42       24.31      1.98 o 
   2  15   2      129.70      114.81      5.83 o 
   3  15   2        1.98        3.16      2.59 o 
   4  15   2        6.98        8.11      4.35 o 
   5  15   2       20.56       18.10      6.44 o 
  -5  16   2       11.89       14.60      5.42 o 
  -4  16   2       52.25       52.59      6.42 o 
  -3  16   2      531.46      511.81     10.44 o 
  -2  16   2      168.06      149.73      5.18 o 
  -1  16   2      192.29      168.50      4.65 o 
   0  16   2      252.27      223.74      4.28 o 
   1  16   2       42.93       39.64      2.68 o 
   2  16   2       10.27        4.67      2.40 o 
   3  16   2      233.49      246.89      8.95 o 
   4  16   2      118.58      124.28     14.94 o 
  -5  17   2      241.53      264.12     13.77 o 
  -4  17   2       32.04       36.70      5.96 o 
  -3  17   2      142.74      145.86      7.73 o 
  -2  17   2       16.65       12.52      2.37 o 
  -1  17   2      491.50      475.73      8.00 o 
   0  17   2        5.54        5.40      1.53 o 
   1  17   2       21.95       25.66      2.42 o 
   2  17   2      211.54      219.99      7.15 o 
   3  17   2        8.90        4.05      3.56 o 
   4  17   2       14.64       15.53      4.93 o 
  -5  18   2        7.43        6.00      5.46 o 
  -4  18   2        3.30       -1.45      4.14 o 
  -3  18   2        2.76        4.80      3.00 o 
  -2  18   2       70.91       66.80      4.01 o 
  -1  18   2      623.81      643.27      9.99 o 
   0  18   2      897.28      851.75     13.52 o 
   1  18   2      112.63      127.31      4.49 o 
   2  18   2      217.55      207.75      7.90 o 
   3  18   2      214.42      195.88      9.34 o 
   4  18   2        3.21        4.75      4.90 o 
  -5  19   2       26.55       19.18      6.54 o 
  -4  19   2      103.85       92.44      8.69 o 
  -3  19   2      295.07      318.12     10.72 o 
  -2  19   2      122.95      103.77      5.15 o 
  -1  19   2      420.37      437.73      8.08 o 
   0  19   2     1416.32     1415.39     19.91 o 
   1  19   2        5.28        4.92      2.36 o 
   2  19   2        1.43        8.77      3.49 o 
   3  19   2        7.69        8.90      4.15 o 
   4  19   2        1.13        1.54      5.06 o 
  -5  20   2       32.10       12.77      6.52 o 
  -4  20   2       17.46       11.97      5.38 o 
  -3  20   2      121.96      136.35      8.33 o 
  -2  20   2      354.41      342.31      8.76 o 
  -1  20   2      140.90      134.41      5.29 o 
   0  20   2       61.54       65.98      3.83 o 
   1  20   2       34.02       31.26      3.69 o 
   2  20   2      159.13      167.44      9.76 o 
   3  20   2       74.11       61.81     10.36 o 
   4  20   2      286.90      311.92     14.25 o 
  -5  21   2       25.64       21.83      7.37 o 
  -4  21   2       89.41       79.77      8.77 o 
  -3  21   2       68.17       72.62      7.38 o 
  -2  21   2        8.38       12.75      3.27 o 
  -1  21   2      294.09      319.72      8.64 o 
   0  21   2      108.95      101.03      5.30 o 
   1  21   2       76.52       85.28      7.17 o 
   2  21   2      157.87      158.70      9.40 o 
   3  21   2       60.74       51.59      6.85 o 
   4  21   2        0.95        5.57      5.88 o 
  -4  22   2        0.10        2.87      5.10 o 
  -3  22   2        3.74        5.00      4.91 o 
  -2  22   2       41.27       35.84      6.01 o 
  -1  22   2      865.06      877.29     17.12 o 
   0  22   2      638.16      626.85     14.08 o 
   1  22   2       87.29       88.95      6.93 o 
   2  22   2      115.00      117.68     10.08 o 
   3  22   2      135.25      161.54     11.10 o 
   4  22   2       10.19       11.70      6.36 o 
  -4  23   2       20.71       28.20      6.80 o 
  -3  23   2      115.02      112.61     11.21 o 
  -2  23   2       33.33       23.41      7.53 o 
  -1  23   2      475.72      514.88     13.69 o 
   0  23   2       30.31       18.84      3.39 o 
   1  23   2      203.24      215.01      9.90 o 
   2  23   2        0.57        2.31      4.88 o 
   3  23   2        0.54        0.95      5.17 o 
  -4  24   2       50.35       54.47      8.37 o 
  -3  24   2       63.73       49.68      7.99 o 
  -2  24   2       89.40       63.17      7.30 o 
  -1  24   2       71.40       76.54      6.59 o 
   0  24   2       57.31       38.92      7.82 o 
   1  24   2      274.69      265.17     23.41 o 
   2  24   2        1.58        4.88      5.05 o 
   3  24   2       70.54       57.26     11.74 o 
  -4  25   2        0.41        3.86      6.51 o 
  -3  25   2       92.66       92.54     11.39 o 
  -2  25   2       67.46       83.91     11.23 o 
  -1  25   2        4.13        3.92      3.93 o 
   0  25   2       73.77       68.62      6.82 o 
   1  25   2      185.24      177.08     15.36 o 
   2  25   2        3.57        2.85      5.17 o 
   3  25   2       56.09       49.61      8.55 o 
  -4  26   2       10.57       49.47     25.21 o 
  -3  26   2        0.93        3.82      6.15 o 
  -2  26   2      109.84      109.45      8.31 o 
  -1  26   2       95.64       94.97      7.72 o 
   0  26   2      247.46      260.75     14.69 o 
   1  26   2      118.54       95.77     16.54 o 
   2  26   2       75.24       58.26      8.26 o 
   3  26   2       47.56       48.79      8.87 o 
  -3  27   2       97.33      101.46     11.19 o 
  -2  27   2      163.06      155.05     10.70 o 
  -1  27   2        0.88        3.26      4.21 o 
   0  27   2       99.26      113.04     11.04 o 
   1  27   2       86.55       78.65      8.92 o 
   2  27   2       10.34        1.19      5.47 o 
  -3  28   2       17.31       16.30      7.21 o 
  -2  28   2        9.25        5.62      4.88 o 
  -1  28   2        0.20       -1.98      4.80 o 
   0  28   2       19.64       16.04      5.63 o 
   1  28   2       13.90       14.67      6.39 o 
   2  28   2       83.18      101.75     10.89 o 
  -3  29   2      271.11      294.32     41.67 o 
  -2  29   2       50.12       67.81     10.20 o 
  -1  29   2       82.10      100.27      9.42 o 
   0  29   2       86.60       87.24     14.41 o 
   1  29   2       49.38       59.53      9.12 o 
   2  29   2        3.48       17.13      7.20 o 
  -2  30   2        0.01       -1.61      6.91 o 
  -1  30   2      215.33      226.21     17.53 o 
   0  30   2        5.71       10.38      7.84 o 
   1  30   2       49.19       25.39      8.31 o 
  -1  31   2       51.31       52.81      8.67 o 
   0  31   2      114.37      127.20     14.83 o 
   1  31   2        0.84       -0.90      7.19 o 
  -5   0   3       22.58       16.33      6.74 o 
  -3   0   3        0.08        0.55      2.00 o 
  -1   0   3      331.97      324.92      5.28 o 
   1   0   3     1535.62     1518.79     17.83 o 
   3   0   3       93.40       83.83      7.06 o 
   5   0   3      145.61      174.31     13.36 o 
  -6   1   3       47.06       36.36      6.45 o 
  -5   1   3      293.24      294.35     12.21 o 
  -4   1   3        7.61        2.84      2.03 o 
  -3   1   3      245.05      250.41      5.05 o 
  -2   1   3     2552.93     2637.54     19.82 o 
  -1   1   3     2570.92     2473.51     15.82 o 
   0   1   3      345.70      349.28      3.87 o 
   1   1   3     1506.57     1437.73     11.86 o 
   2   1   3        3.48        5.31      1.38 o 
   3   1   3      164.83      156.02      6.23 o 
   4   1   3        0.02        4.25      2.45 o 
   5   1   3       43.97       39.40      5.33 o 
  -6   2   3       21.80       12.91      5.26 o 
  -5   2   3       12.42        8.34      4.34 o 
  -4   2   3        0.71       -0.02      2.46 o 
  -3   2   3      378.52      409.02      6.16 o 
  -2   2   3      640.29      693.66      7.65 o 
  -1   2   3      251.49      197.20      2.70 o 
   0   2   3       34.25       44.02      1.46 o 
   1   2   3       79.68       79.70      2.33 o 
   2   2   3       72.80       63.86      2.70 o 
   3   2   3      318.13      309.79      7.38 o 
   4   2   3      175.19      179.75      6.51 o 
   5   2   3        1.39        4.42      3.78 o 
  -6   3   3       54.22       54.83     17.17 o 
  -5   3   3        1.93        7.28      3.96 o 
  -4   3   3     1496.36     1484.48     23.82 o 
  -3   3   3       80.83       80.07      3.14 o 
  -2   3   3     1108.29     1140.86     10.76 o 
  -1   3   3     1854.90     1915.58     12.66 o 
   0   3   3      263.59      218.70      3.13 o 
   1   3   3      960.87      875.36      8.24 o 
   2   3   3      291.63      264.55      4.82 o 
   3   3   3      407.10      402.48      8.18 o 
   4   3   3       53.75       46.58      4.05 o 
   5   3   3        8.21        8.64      4.17 o 
  -6   4   3       56.39       53.54      6.87 o 
  -5   4   3       88.36       88.23      6.75 o 
  -4   4   3       38.03       36.09      4.23 o 
  -3   4   3       25.16       16.81      1.59 o 
  -2   4   3       98.14      110.05      2.92 o 
  -1   4   3     2088.64     2249.58     15.10 o 
   0   4   3      888.40      890.07      7.11 o 
   1   4   3      467.05      470.48      4.93 o 
   2   4   3      186.16      193.07      4.69 o 
   3   4   3      415.31      403.40      8.64 o 
   4   4   3      211.65      218.96      7.30 o 
   5   4   3        4.69        1.58      3.92 o 
  -6   5   3       40.21       27.51      8.70 o 
  -5   5   3      284.89      280.60     10.79 o 
  -4   5   3      358.13      337.38     10.04 o 
  -3   5   3      294.15      296.38      6.21 o 
  -2   5   3      217.36      244.88      4.26 o 
  -1   5   3     1251.95     1466.45     11.75 o 
   0   5   3     1286.26     1271.97     11.59 o 
   1   5   3      277.11      264.50      3.68 o 
   2   5   3       74.06       71.26      3.46 o 
   3   5   3        1.42        1.05      2.32 o 
   4   5   3      437.09      420.89      9.92 o 
   5   5   3       50.48       46.14      5.67 o 
  -6   6   3        0.30       -2.43      6.93 o 
  -5   6   3      191.28      182.19      9.67 o 
  -4   6   3      322.36      322.52     10.65 o 
  -3   6   3      259.43      238.59      6.36 o 
  -2   6   3      140.96      128.55      3.24 o 
  -1   6   3       34.31       44.06      1.68 o 
   0   6   3      100.43      123.20      2.76 o 
   1   6   3      341.30      312.54      4.54 o 
   2   6   3       34.08       46.22      2.71 o 
   3   6   3      866.43      868.02     14.36 o 
   4   6   3      315.27      308.45      9.26 o 
   5   6   3       14.72       21.30      4.89 o 
  -6   7   3        1.11        3.01      7.74 o 
  -5   7   3      687.88      691.52     17.46 o 
  -4   7   3      185.26      190.11      7.98 o 
  -3   7   3     1673.72     1700.86     21.14 o 
  -2   7   3       62.53       95.49      2.78 o 
  -1   7   3      322.99      294.31      3.90 o 
   0   7   3      816.55      937.03      7.94 o 
   1   7   3      121.20      119.08      3.37 o 
   2   7   3       12.30       13.74      2.27 o 
   3   7   3        3.79        7.33      2.64 o 
   4   7   3      212.56      211.66      8.44 o 
   5   7   3        9.99        7.85      4.79 o 
  -6   8   3       42.99       43.40     10.67 o 
  -5   8   3        0.93        2.00      3.62 o 
  -4   8   3      150.99      148.79     12.38 o 
  -3   8   3       13.37       12.59      2.32 o 
  -2   8   3        0.02        1.10      0.92 o 
  -1   8   3      194.85      281.38      4.07 o 
   0   8   3      271.23      294.99      3.96 o 
   1   8   3      361.84      347.64      4.85 o 
   2   8   3       36.22       36.93      2.97 o 
   3   8   3      151.99      144.66      6.01 o 
   4   8   3      308.16      311.43     10.37 o 
   5   8   3       18.22       26.31      5.67 o 
  -6   9   3       17.32       29.20      9.65 o 
  -5   9   3      830.15      850.10     19.15 o 
  -4   9   3      346.37      351.31     12.12 o 
  -3   9   3        0.07        2.52      2.36 o 
  -2   9   3      930.35      868.70      9.21 o 
  -1   9   3        1.23        3.28      1.20 o 
   0   9   3      789.57      841.78      8.24 o 
   1   9   3       42.28       50.12      2.14 o 
   2   9   3      128.75      121.63      4.66 o 
   3   9   3        1.40        4.83      2.61 o 
   4   9   3      248.66      229.56      9.17 o 
   5   9   3       77.92       63.76      8.76 o 
  -6  10   3        0.61        3.34      7.92 o 
  -5  10   3      264.46      247.37     10.59 o 
  -4  10   3      140.15      148.65      8.72 o 
  -3  10   3      131.65      130.35      6.21 o 
  -2  10   3       70.03       76.34      3.32 o 
  -1  10   3        0.10        5.81      1.20 o 
   0  10   3       27.27       34.23      1.71 o 
   1  10   3       13.99       11.70      1.48 o 
   2  10   3      590.51      562.26     10.10 o 
   3  10   3       40.21       36.18      3.86 o 
   4  10   3      338.51      357.31     17.56 o 
   5  10   3       62.12       42.31      6.66 o 
  -6  11   3      102.35      130.09     16.12 o 
  -5  11   3      112.41      105.20      7.88 o 
  -4  11   3      613.82      643.83     16.06 o 
  -3  11   3      132.41      132.43      5.63 o 
  -2  11   3      937.23      940.89     10.42 o 
  -1  11   3       83.62       44.96      2.48 o 
   0  11   3      339.11      349.90      4.53 o 
   1  11   3      146.54      152.25      3.74 o 
   2  11   3      329.92      308.26      7.79 o 
   3  11   3        9.35       14.23      2.96 o 
   4  11   3       17.88       14.18      4.36 o 
   5  11   3        7.24       14.18      5.79 o 
  -6  12   3       25.23        8.79      8.63 o 
  -5  12   3      130.69      121.63      8.46 o 
  -4  12   3       83.24       80.46      6.75 o 
  -3  12   3      730.02      660.60     13.60 o 
  -2  12   3      353.25      347.90      6.18 o 
  -1  12   3      149.11      160.61      4.26 o 
   0  12   3      265.80      233.06      3.72 o 
   1  12   3      104.91      100.58      3.50 o 
   2  12   3       43.71       42.39      3.49 o 
   3  12   3       69.00       65.55      4.60 o 
   4  12   3       69.93       65.30      6.58 o 
  -6  13   3      259.15      266.49     33.11 o 
  -5  13   3      230.13      211.80     10.79 o 
  -4  13   3       51.78       51.67      6.07 o 
  -3  13   3        9.65        8.10      2.91 o 
  -2  13   3       46.60       37.67      2.58 o 
  -1  13   3     1791.81     1793.31     17.70 o 
   0  13   3       19.39       15.77      1.44 o 
   1  13   3      737.88      686.93      8.56 o 
   2  13   3      218.36      240.99      6.69 o 
   3  13   3      110.94      115.77      6.05 o 
   4  13   3        7.19        7.56      4.39 o 
  -5  14   3       24.93       27.71      5.67 o 
  -4  14   3        9.34        7.74      4.03 o 
  -3  14   3      105.02       90.86      5.79 o 
  -2  14   3        3.68        3.55      1.74 o 
  -1  14   3      171.00      159.71      4.61 o 
   0  14   3        0.41       -0.02      1.10 o 
   1  14   3      443.81      445.66      9.48 o 
   2  14   3        3.52        4.94      2.38 o 
   3  14   3      120.11      130.41      6.84 o 
   4  14   3        0.35        3.83      4.47 o 
  -5  15   3      101.98       96.53      9.81 o 
  -4  15   3       17.88       11.98      3.92 o 
  -3  15   3       41.64       48.25      4.73 o 
  -2  15   3     1728.74     1753.26     19.19 o 
  -1  15   3      810.48      802.77     10.69 o 
   0  15   3       74.73       71.68      3.14 o 
   1  15   3     1843.37     1807.02     17.68 o 
   2  15   3       45.98       45.77      4.44 o 
   3  15   3        4.98        6.30      3.21 o 
   4  15   3       22.18       13.86      5.33 o 
  -5  16   3        9.42        6.16      4.52 o 
  -4  16   3        4.44        5.90      3.87 o 
  -3  16   3       36.69       27.57      4.22 o 
  -2  16   3     1147.96     1107.57     14.23 o 
  -1  16   3      479.99      486.12      7.77 o 
   0  16   3      163.94      154.48      4.58 o 
   1  16   3      338.44      357.83      6.82 o 
   2  16   3        9.36        8.31      2.95 o 
   3  16   3       36.09       29.20      4.36 o 
   4  16   3       63.56       71.13      7.83 o 
  -5  17   3        1.13        1.31      4.97 o 
  -4  17   3      550.02      547.08     16.72 o 
  -3  17   3       25.21       20.78      4.40 o 
  -2  17   3       35.19       30.01      3.12 o 
  -1  17   3       51.32       40.77      3.37 o 
   0  17   3      654.06      638.64     10.66 o 
   1  17   3        3.11        2.97      2.19 o 
   2  17   3      139.04      157.47      6.69 o 
   3  17   3       99.36      117.81      6.99 o 
   4  17   3       12.95        4.69      5.04 o 
  -5  18   3        1.01        2.74      5.11 o 
  -4  18   3       70.45       60.89      6.71 o 
  -3  18   3       14.98       14.11      4.29 o 
  -2  18   3       24.56       18.84      3.37 o 
  -1  18   3      452.16      448.11      8.52 o 
   0  18   3      768.35      787.23     15.20 o 
   1  18   3      155.55      138.66      5.82 o 
   2  18   3       37.19       30.44      3.90 o 
   3  18   3      261.00      278.47      9.99 o 
   4  18   3       74.06       69.38      7.76 o 
  -5  19   3      135.99      122.08     11.02 o 
  -4  19   3        0.43        1.35      4.01 o 
  -3  19   3      248.37      262.05     11.23 o 
  -2  19   3       83.64       79.01      5.51 o 
  -1  19   3      552.58      543.59     12.37 o 
   0  19   3      778.46      797.86     11.02 o 
   1  19   3      440.88      446.82      9.79 o 
   2  19   3       78.60       63.37      5.62 o 
   3  19   3        0.98        1.56      3.93 o 
   4  19   3        2.33        2.03      5.50 o 
  -5  20   3        0.60        2.34      5.58 o 
  -4  20   3       11.88       15.37      4.99 o 
  -3  20   3        3.18        2.19      3.53 o 
  -2  20   3       88.07      102.88     11.20 o 
  -1  20   3      197.99      198.98      6.89 o 
   0  20   3       33.45       28.70      3.26 o 
   1  20   3       11.85        8.24      3.27 o 
   2  20   3       19.04       18.90      4.67 o 
   3  20   3       55.27       56.07      6.27 o 
   4  20   3       34.94       32.27     10.88 o 
  -5  21   3      391.87      364.93     93.89 o 
  -4  21   3       58.97       57.95      7.87 o 
  -3  21   3      242.90      242.07     11.03 o 
  -2  21   3       42.85       31.90      4.45 o 
  -1  21   3       61.11       68.27      5.69 o 
   0  21   3       62.57       59.87      4.98 o 
   1  21   3       68.50       61.57      5.73 o 
   2  21   3       14.96       22.08      5.43 o 
   3  21   3       29.56       21.52      6.34 o 
  -4  22   3      140.14      142.10     11.24 o 
  -3  22   3        0.13        2.83      4.14 o 
  -2  22   3       13.27       14.80      4.35 o 
  -1  22   3        3.03        0.88      3.07 o 
   0  22   3      121.79      105.84      6.65 o 
   1  22   3      392.09      406.28     12.85 o 
   2  22   3       45.67       49.38      6.98 o 
   3  22   3       44.91       55.70      8.91 o 
  -4  23   3      121.85      110.70     10.41 o 
  -3  23   3        1.51       -1.75      4.73 o 
  -2  23   3      428.94      498.67     24.33 o 
  -1  23   3        0.23        2.38      3.34 o 
   0  23   3      225.90      240.02     11.42 o 
   1  23   3        1.73        2.39      3.93 o 
   2  23   3      112.87      147.56     10.50 o 
   3  23   3        0.07        3.66      5.98 o 
  -4  24   3       26.39       25.47      7.51 o 
  -3  24   3       34.07       35.58      6.76 o 
  -2  24   3       21.99       18.81      5.58 o 
  -1  24   3       16.49       26.25      5.17 o 
   0  24   3        0.04       -1.76      3.73 o 
   1  24   3       49.72       52.18      6.50 o 
   2  24   3       60.46       65.19      8.79 o 
   3  24   3       12.55        9.68      6.84 o 
  -4  25   3      221.94      218.73     26.86 o 
  -3  25   3        0.58        4.05      5.37 o 
  -2  25   3      235.84      245.40     12.97 o 
  -1  25   3       51.62       64.95      6.69 o 
   0  25   3        0.67        6.10      4.77 o 
   1  25   3      207.50      235.40     18.27 o 
   2  25   3       69.81       66.65      9.25 o 
  -3  26   3       34.64       28.20      8.21 o 
  -2  26   3       44.90       43.65      7.68 o 
  -1  26   3        8.95        8.40      4.53 o 
   0  26   3       79.35       74.73      8.41 o 
   1  26   3      224.33      238.83     14.06 o 
   2  26   3       45.48       39.49      8.26 o 
  -3  27   3       53.79       42.78      8.72 o 
  -2  27   3      113.99      138.81     10.97 o 
  -1  27   3      360.11      381.67     16.50 o 
   0  27   3        2.64        1.89      5.26 o 
   1  27   3       80.84       93.87     10.06 o 
   2  27   3      110.23      124.80     12.04 o 
  -3  28   3        1.32        3.51      6.91 o 
  -2  28   3       18.26       15.11      6.44 o 
  -1  28   3       39.18       36.29      7.52 o 
   0  28   3       43.53       33.06      7.90 o 
   1  28   3        4.99        5.54      6.08 o 
   2  28   3       39.33       44.03     17.19 o 
  -2  29   3      227.24      254.50     21.71 o 
  -1  29   3       10.34        6.87      6.66 o 
   0  29   3      121.63      138.58     13.06 o 
   1  29   3       81.61       88.65     11.78 o 
  -2  30   3       42.66       56.19      9.06 o 
  -1  30   3        2.01        0.39      6.59 o 
   0  30   3       48.67       36.55      9.69 o 
   1  30   3       16.14       10.14     13.01 o 
  -1  31   3        9.56       14.52     13.01 o 
  -6   0   4      245.74      218.19     17.77 o 
  -4   0   4      228.86      237.39     15.69 o 
  -2   0   4     1173.32     1228.00     18.56 o 
   0   0   4      329.22      343.86      6.25 o 
   2   0   4     1317.07     1281.66     21.74 o 
   4   0   4        0.85        1.44      4.00 o 
  -6   1   4       53.28       66.80      8.90 o 
  -5   1   4      148.03      151.07     10.05 o 
  -4   1   4      350.86      350.83     13.24 o 
  -3   1   4        0.33        0.47      1.48 o 
  -2   1   4      113.86      123.06      4.35 o 
  -1   1   4     1576.32     1588.69     12.89 o 
   0   1   4      482.81      469.24      5.49 o 
   1   1   4       43.64       39.12      2.68 o 
   2   1   4      857.07      844.23     11.74 o 
   3   1   4        0.23       -0.97      2.38 o 
   4   1   4       83.38       98.66      5.94 o 
  -6   2   4       97.52       77.36      9.26 o 
  -5   2   4        6.77        9.12      4.54 o 
  -4   2   4       98.58       89.96      7.90 o 
  -3   2   4       40.42       35.11      3.25 o 
  -2   2   4       85.35      103.68      3.83 o 
  -1   2   4        8.63       19.76      1.39 o 
   0   2   4       86.88       65.48      2.18 o 
   1   2   4        2.52        2.06      1.45 o 
   2   2   4        0.71       -0.04      1.72 o 
   3   2   4       10.00        9.82      2.89 o 
   4   2   4      185.56      177.75      7.46 o 
  -6   3   4       36.49       33.92      7.67 o 
  -5   3   4       42.26       44.47      6.51 o 
  -4   3   4       34.84       22.82      4.42 o 
  -3   3   4     2645.43     2653.37     29.49 o 
  -2   3   4      263.11      207.84      4.67 o 
  -1   3   4      725.24      758.70      7.42 o 
   0   3   4      173.40      156.65      3.04 o 
   1   3   4      166.98      137.95      3.06 o 
   2   3   4       69.43       68.34      3.36 o 
   3   3   4      346.83      347.70      8.95 o 
   4   3   4       12.46        9.68      3.55 o 
  -6   4   4        5.77        9.08      5.98 o 
  -5   4   4       98.79      114.99     10.21 o 
  -4   4   4       31.11       25.20      4.56 o 
  -3   4   4      797.25      746.91     13.64 o 
  -2   4   4       16.29       25.13      2.02 o 
  -1   4   4      129.09      115.11      2.71 o 
   0   4   4     1137.82     1199.35      9.86 o 
   1   4   4      515.53      541.63      6.63 o 
   2   4   4       30.38       31.08      2.53 o 
   3   4   4       55.30       60.94      4.57 o 
   4   4   4       88.37       77.16      5.66 o 
  -6   5   4        5.72        7.56      6.05 o 
  -5   5   4       19.51       16.28      5.61 o 
  -4   5   4      154.99      135.67     10.14 o 
  -3   5   4      354.95      356.54     11.95 o 
  -2   5   4     1043.53     1085.54     11.64 o 
  -1   5   4      109.35      107.56      2.58 o 
   0   5   4     1035.61     1010.92      8.81 o 
   1   5   4      737.67      702.33      7.81 o 
   2   5   4       90.61       88.89      3.91 o 
   3   5   4       43.19       46.37      4.17 o 
   4   5   4       30.05       27.44      4.32 o 
  -6   6   4      167.26      184.85     28.31 o 
  -5   6   4       14.18        3.60      4.77 o 
  -4   6   4      597.29      563.11     26.80 o 
  -3   6   4      180.96      199.30      6.61 o 
  -2   6   4      207.82      199.82      4.79 o 
  -1   6   4        0.21        1.83      0.94 o 
   0   6   4      366.62      412.42      5.98 o 
   1   6   4        0.02        1.13      1.34 o 
   2   6   4        4.63        8.48      2.49 o 
   3   6   4        0.27        1.91      2.56 o 
   4   6   4      200.47      191.82      8.20 o 
  -6   7   4       27.56       25.46     12.88 o 
  -5   7   4       14.21       14.73      5.79 o 
  -4   7   4     1545.80     1553.40     28.96 o 
  -3   7   4      244.47      222.89      7.51 o 
  -2   7   4     1563.16     1530.84     16.27 o 
  -1   7   4      210.37      247.93      4.83 o 
   0   7   4     1419.56     1371.21     12.07 o 
   1   7   4      101.05      130.37      3.80 o 
   2   7   4      147.31      134.72      5.31 o 
   3   7   4       18.26       10.64      3.13 o 
   4   7   4        7.64        7.92      3.54 o 
  -6   8   4       67.36       55.33      7.85 o 
  -5   8   4       84.77       90.25     10.05 o 
  -4   8   4        0.16        1.43      3.51 o 
  -3   8   4      142.87      136.57      6.26 o 
  -2   8   4       65.44       67.44      3.48 o 
  -1   8   4       16.32       20.57      1.34 o 
   0   8   4      196.59      249.59      4.33 o 
   1   8   4        0.62        4.44      1.53 o 
   2   8   4       61.45       58.73      3.83 o 
   3   8   4       90.09       89.32      5.68 o 
   4   8   4       13.11       16.92      4.17 o 
  -6   9   4        9.08       12.96      6.12 o 
  -5   9   4        2.03        2.32      4.66 o 
  -4   9   4      262.17      307.10     12.90 o 
  -3   9   4      492.09      498.12     11.50 o 
  -2   9   4      536.39      506.59      8.47 o 
  -1   9   4      866.55      805.47      8.21 o 
   0   9   4       74.94       78.34      2.94 o 
   1   9   4      400.18      417.25      6.57 o 
   2   9   4       75.25       70.02      4.10 o 
   3   9   4      182.91      190.05      7.64 o 
   4   9   4        9.49       12.86      4.73 o 
  -6  10   4       34.81       46.29      7.66 o 
  -5  10   4        3.61       12.07      5.51 o 
  -4  10   4      138.38      137.92     11.28 o 
  -3  10   4      147.22      160.22      7.28 o 
  -2  10   4        5.58        4.26      1.67 o 
  -1  10   4       16.54       11.76      1.88 o 
   0  10   4       45.15       33.10      2.81 o 
   1  10   4       32.78       35.40      2.87 o 
   2  10   4       10.31       11.60      2.61 o 
   3  10   4       19.58       14.82      3.44 o 
   4  10   4        3.53        5.00      4.49 o 
  -6  11   4       12.38        9.11      6.08 o 
  -5  11   4      175.82      186.09     17.26 o 
  -4  11   4      101.57       92.79     12.35 o 
  -3  11   4     1124.97     1107.16     17.34 o 
  -2  11   4      192.20      152.99      5.08 o 
  -1  11   4      757.50      759.82     10.68 o 
   0  11   4       29.88       34.75      2.52 o 
   1  11   4      390.43      377.73      7.29 o 
   2  11   4        7.30        7.40      2.80 o 
   3  11   4      279.29      262.18      9.61 o 
   4  11   4        0.49        1.31      4.46 o 
  -6  12   4      214.96      221.81     13.76 o 
  -5  12   4        0.22        1.38      4.65 o 
  -4  12   4      489.56      486.28     16.77 o 
  -3  12   4       16.71       12.74      3.45 o 
  -2  12   4      178.80      159.20      5.97 o 
  -1  12   4       11.94        3.12      1.84 o 
   0  12   4       58.29       67.74      3.00 o 
   1  12   4      184.55      187.24      5.11 o 
   2  12   4      280.91      288.68      8.62 o 
   3  12   4       55.05       51.50      5.05 o 
   4  12   4       29.23       27.89      5.88 o 
  -5  13   4      146.91      151.43     19.33 o 
  -4  13   4      216.43      208.77     11.39 o 
  -3  13   4       65.00       70.21      6.22 o 
  -2  13   4        0.54        1.76      1.92 o 
  -1  13   4      104.88      100.84      4.25 o 
   0  13   4      693.13      674.15      9.18 o 
   1  13   4       77.07       68.29      3.58 o 
   2  13   4      566.31      579.99     11.85 o 
   3  13   4      204.77      194.56      8.65 o 
   4  13   4       44.99       36.84      6.37 o 
  -5  14   4        2.39       -0.31      4.90 o 
  -4  14   4       60.55       52.38      5.89 o 
  -3  14   4        5.51        7.22      3.44 o 
  -2  14   4      380.54      336.42      9.84 o 
  -1  14   4      139.58      136.37      4.71 o 
   0  14   4       59.81       51.67      2.97 o 
   1  14   4        2.07        1.40      1.92 o 
   2  14   4      203.34      210.72      8.11 o 
   3  14   4        0.04        0.68      3.58 o 
   4  14   4        7.08        9.03      5.59 o 
  -5  15   4       67.13       65.64      8.57 o 
  -4  15   4      290.90      284.92     13.04 o 
  -3  15   4       22.48       11.58      3.61 o 
  -2  15   4        2.11        2.15      2.25 o 
  -1  15   4     1407.39     1465.36     17.07 o 
   0  15   4      215.48      212.36      6.02 o 
   1  15   4       11.34        9.46      2.49 o 
   2  15   4     1022.20     1031.33     17.55 o 
   3  15   4        8.44       17.01      4.33 o 
   4  15   4       11.48       10.98      5.73 o 
  -5  16   4      407.94      388.01     15.55 o 
  -4  16   4       59.97       61.15      6.58 o 
  -3  16   4      155.77      163.06      9.94 o 
  -2  16   4        4.19        4.42      2.36 o 
  -1  16   4      671.07      649.79     10.76 o 
   0  16   4      346.26      376.90      7.66 o 
   1  16   4      114.57      120.73      5.95 o 
   2  16   4      157.50      185.92      7.73 o 
   3  16   4        7.85       10.98      4.33 o 
   4  16   4       39.57       29.47      6.91 o 
  -5  17   4      155.82      145.78     10.86 o 
  -4  17   4        4.41        3.37      4.13 o 
  -3  17   4      712.66      687.58     18.11 o 
  -2  17   4        6.97        6.57      2.76 o 
  -1  17   4       11.87       10.59      2.79 o 
   0  17   4       21.51       22.88      2.99 o 
   1  17   4      325.32      346.41      9.34 o 
   2  17   4       41.30       37.40      4.63 o 
   3  17   4      142.98      148.49      8.60 o 
  -5  18   4        7.90       14.51      6.09 o 
  -4  18   4        0.01        7.14      4.43 o 
  -3  18   4      370.65      343.15     12.60 o 
  -2  18   4        1.09       -0.58      2.82 o 
  -1  18   4       62.56       61.75      5.03 o 
   0  18   4      398.30      379.81     11.47 o 
   1  18   4      330.25      299.10     11.92 o 
   2  18   4        2.71        7.07      4.17 o 
   3  18   4        8.22       13.38      5.20 o 
  -5  19   4      102.20       86.55      8.45 o 
  -4  19   4       95.82       93.50      8.23 o 
  -3  19   4        3.77        3.77      3.90 o 
  -2  19   4      299.16      298.59     14.10 o 
  -1  19   4       19.35       20.87      4.23 o 
   0  19   4     1068.37     1148.92     18.95 o 
   1  19   4      453.94      441.84     14.02 o 
   2  19   4       73.58       82.80      7.11 o 
   3  19   4       64.51       60.62      8.24 o 
  -5  20   4        0.09        6.35      5.93 o 
  -4  20   4        2.80        2.50      4.57 o 
  -3  20   4        0.28        0.48      3.88 o 
  -2  20   4       34.97       36.53      6.26 o 
  -1  20   4        4.72        2.97      3.98 o 
   0  20   4       15.44       10.34      4.11 o 
   1  20   4        0.00        1.75      3.53 o 
   2  20   4       10.30        7.75      4.71 o 
   3  20   4        2.87        7.60      6.40 o 
  -4  21   4      448.36      392.93     19.00 o 
  -3  21   4       56.91       45.22      6.88 o 
  -2  21   4      290.24      332.15     13.82 o 
  -1  21   4       16.50       15.50      6.79 o 
   0  21   4      249.02      244.15     10.61 o 
   1  21   4        6.75       10.16      4.20 o 
   2  21   4       98.63       97.25      9.17 o 
   3  21   4        7.26        5.57      6.54 o 
  -4  22   4       27.14       13.94      5.40 o 
  -3  22   4       33.54       33.80      6.55 o 
  -2  22   4        2.80       10.43      4.94 o 
  -1  22   4        0.82        3.17      4.38 o 
   0  22   4       30.41       16.47      4.47 o 
   1  22   4       10.09        8.95      4.21 o 
   2  22   4       84.66       67.25      9.02 o 
   3  22   4        6.83        9.56      7.09 o 
  -4  23   4       30.29       23.27      6.53 o 
  -3  23   4      153.11      153.62     10.25 o 
  -2  23   4       25.76       22.89      5.50 o 
  -1  23   4      781.21      725.71    113.51 o 
   0  23   4       36.51       45.16     11.14 o 
   1  23   4      125.26      110.21     11.87 o 
   2  23   4       28.71        7.97      5.71 o 
  -4  24   4       34.95       30.27      7.49 o 
  -3  24   4       40.14       27.87      6.08 o 
  -2  24   4        0.39        3.72      4.79 o 
  -1  24   4        0.94        0.03      4.30 o 
   0  24   4        3.04        4.89      4.89 o 
   1  24   4        6.74        8.14      5.02 o 
   2  24   4       23.67       28.34      7.20 o 
  -3  25   4      294.23      302.38     13.90 o 
  -2  25   4        0.43       -1.16      4.52 o 
  -1  25   4      333.68      345.70     16.11 o 
   0  25   4       10.07        5.16      6.79 o 
   1  25   4       63.41       73.97      8.79 o 
   2  25   4      173.80      183.62     16.80 o 
  -3  26   4        2.49        2.03      5.83 o 
  -2  26   4       38.95       37.74      6.79 o 
  -1  26   4       46.15       24.85      9.96 o 
   0  26   4        5.22        9.63      6.92 o 
   1  26   4       39.15       41.78      7.43 o 
   2  26   4      116.25      114.79     12.27 o 
  -3  27   4       15.02       15.97      6.91 o 
  -2  27   4       28.40       24.80      6.99 o 
  -1  27   4       46.95       51.28     11.96 o 
   0  27   4      332.06      368.52     23.07 o 
   1  27   4        3.46        6.06      6.75 o 
  -2  28   4       26.91       42.14      8.25 o 
  -1  28   4        1.00       -6.55      6.55 o 
   0  28   4       31.20       34.23      9.41 o 
   1  28   4       54.53       50.85     11.32 o 
  -2  29   4      170.49      229.94     14.61 o 
  -1  29   4       94.42       80.66     12.06 o 
   0  29   4       14.69       16.69      9.78 o 
  -5   0   5      273.90      253.45     19.03 o 
  -3   0   5      300.72      325.61     11.11 o 
  -1   0   5     2516.74     2360.98     24.97 o 
   1   0   5        3.60        0.79      2.45 o 
   3   0   5      458.53      447.12     22.22 o 
  -6   1   5        7.97       -1.48      6.92 o 
  -5   1   5      104.67      108.48     17.96 o 
  -4   1   5      123.26      121.33      9.43 o 
  -3   1   5      460.18      453.25     10.47 o 
  -2   1   5      318.34      268.60      7.07 o 
  -1   1   5      195.67      189.53      4.13 o 
   0   1   5      374.04      391.77      5.09 o 
   1   1   5      101.78      101.23      5.43 o 
   2   1   5        0.54        3.21      2.30 o 
   3   1   5      374.56      375.82     10.68 o 
   4   1   5        0.03        1.61      4.39 o 
  -6   2   5      294.62      313.13     20.44 o 
  -5   2   5      110.88      122.88     11.54 o 
  -4   2   5      168.96      200.01     11.39 o 
  -3   2   5       72.89       73.07      4.82 o 
  -2   2   5      105.01      103.12      4.95 o 
  -1   2   5      111.17      117.70      3.10 o 
   0   2   5       74.91       65.20      2.72 o 
   1   2   5        7.38        5.28      2.02 o 
   2   2   5        1.74        0.36      2.14 o 
   3   2   5        0.07        5.12      3.18 o 
   4   2   5        0.12       -2.79      4.29 o 
  -6   3   5       21.81       15.26      7.39 o 
  -5   3   5       48.90       34.87      7.81 o 
  -4   3   5       37.32       40.30      5.72 o 
  -3   3   5      457.51      422.88     16.40 o 
  -2   3   5     2584.04     2477.84     27.38 o 
  -1   3   5        1.23        6.23      1.30 o 
   0   3   5      496.13      495.04      6.36 o 
   1   3   5        0.08        1.67      1.85 o 
   2   3   5       90.04       80.42      4.42 o 
   3   3   5       28.16       17.48      3.84 o 
   4   3   5      165.94      163.73      9.30 o 
  -6   4   5      147.17      141.23     20.80 o 
  -5   4   5       40.84       36.04      7.94 o 
  -4   4   5       97.36      109.25     13.20 o 
  -3   4   5        0.12       -1.92      2.44 o 
  -2   4   5     1808.20     1732.27     20.96 o 
  -1   4   5        6.38       10.51      1.73 o 
   0   4   5        3.98        3.19      1.35 o 
   1   4   5      156.68      154.96      6.23 o 
   2   4   5       97.40      116.67      5.13 o 
   3   4   5        1.86        4.12      3.38 o 
   4   4   5       10.54       16.82      5.13 o 
  -6   5   5       28.35       24.21      7.93 o 
  -5   5   5        0.02        1.42      5.55 o 
  -4   5   5        6.47        9.00      4.71 o 
  -3   5   5        3.37        4.37      3.07 o 
  -2   5   5      183.84      198.29      5.51 o 
  -1   5   5     1055.19     1077.62     10.37 o 
   0   5   5       58.28       47.37      2.37 o 
   1   5   5      380.93      367.09     11.04 o 
   2   5   5      334.91      332.18      7.87 o 
   3   5   5       26.64       21.17      4.07 o 
   4   5   5       69.91       61.85      6.58 o 
  -6   6   5       36.99       35.49      8.63 o 
  -5   6   5      550.88      531.68     22.75 o 
  -4   6   5       42.83       16.57      6.03 o 
  -3   6   5      364.85      382.06     12.22 o 
  -2   6   5       16.97       15.97      2.32 o 
  -1   6   5        5.83        8.22      1.53 o 
   0   6   5       46.64       35.41      2.28 o 
   1   6   5      154.26      156.20      5.13 o 
   2   6   5        9.09        5.92      2.66 o 
   3   6   5        1.38        2.40      3.13 o 
   4   6   5        6.60       12.42      4.80 o 
  -6   7   5        3.36        1.34      6.48 o 
  -5   7   5        4.19        1.26      5.46 o 
  -4   7   5       36.70       35.62      6.67 o 
  -3   7   5     1547.01     1482.69     25.38 o 
  -2   7   5       35.17       44.74      3.55 o 
  -1   7   5      447.13      420.28      6.80 o 
   0   7   5       98.56      100.12      3.34 o 
   1   7   5     1285.43     1278.84     14.15 o 
   2   7   5        0.16        2.75      2.80 o 
   3   7   5      131.62      138.28      7.11 o 
   4   7   5        0.32        1.04      4.64 o 
  -6   8   5      162.29      175.12     14.45 o 
  -5   8   5      177.01      185.40     14.38 o 
  -4   8   5      138.53      131.83     10.50 o 
  -3   8   5       25.29       37.90      4.84 o 
  -2   8   5       39.99       30.57      3.15 o 
  -1   8   5       79.25       69.00      3.87 o 
   0   8   5       18.27       12.04      1.88 o 
   1   8   5      139.61      128.87      5.78 o 
   2   8   5        8.93       10.85      2.83 o 
   3   8   5       21.15       16.24      3.86 o 
   4   8   5      124.67      105.02      8.51 o 
  -6   9   5       53.52       54.61     11.25 o 
  -5   9   5       10.63       10.24      5.43 o 
  -4   9   5        6.60        1.32      4.39 o 
  -3   9   5       31.38       21.67      4.09 o 
  -2   9   5      395.27      375.46     10.26 o 
  -1   9   5      645.38      605.97      9.04 o 
   0   9   5      459.76      464.85      7.27 o 
   1   9   5      112.13      116.53      5.54 o 
   2   9   5       99.01      101.07      5.53 o 
   3   9   5      118.38      121.87      6.79 o 
   4   9   5      181.44      201.90     10.89 o 
  -6  10   5       77.47       65.81     10.85 o 
  -5  10   5       10.04        8.86      6.22 o 
  -4  10   5       72.71       59.15      8.01 o 
  -3  10   5       13.37        4.19      3.17 o 
  -2  10   5      206.85      215.98      6.19 o 
  -1  10   5       89.36       98.72      5.05 o 
   0  10   5        1.02        2.49      1.63 o 
   1  10   5        1.99        2.95      2.12 o 
   2  10   5       43.31       44.85      5.32 o 
   3  10   5        9.79       15.09      4.05 o 
   4  10   5       31.29       17.49      5.80 o 
  -5  11   5       28.24       20.09      6.87 o 
  -4  11   5      142.11      167.43     12.24 o 
  -3  11   5       96.83       85.55      5.68 o 
  -2  11   5     1043.49      993.41     14.68 o 
  -1  11   5      352.20      309.79      7.50 o 
   0  11   5      299.43      315.55      6.62 o 
   1  11   5       50.65       53.52      3.69 o 
   2  11   5      312.61      316.45      9.24 o 
   3  11   5        9.59       10.11      4.30 o 
   4  11   5       93.92      107.32      9.88 o 
  -5  12   5      266.91      266.09     15.81 o 
  -4  12   5       60.20       68.92      9.22 o 
  -3  12   5      369.19      399.60     11.66 o 
  -2  12   5        2.10       -0.08      2.22 o 
  -1  12   5       80.02       61.38      4.03 o 
   0  12   5        7.94       10.78      2.26 o 
   1  12   5        0.19        2.23      2.25 o 
   2  12   5      115.77      114.97      6.98 o 
   3  12   5      193.23      187.13     10.91 o 
  -5  13   5      509.35      570.98     28.96 o 
  -4  13   5       12.19        6.21      5.36 o 
  -3  13   5      243.16      240.59     11.03 o 
  -2  13   5       17.60       17.55      2.99 o 
  -1  13   5       21.03       21.40      3.07 o 
   0  13   5      145.98      134.40      5.60 o 
   1  13   5      182.91      171.90      6.64 o 
   2  13   5      108.82      109.82      6.53 o 
   3  13   5      308.34      319.32     11.85 o 
  -5  14   5      118.51      118.10     11.12 o 
  -4  14   5       31.45       34.24      6.78 o 
  -3  14   5      130.79      167.80     13.94 o 
  -2  14   5        4.57        2.01      2.53 o 
  -1  14   5      450.08      435.73     10.08 o 
   0  14   5      212.16      217.50     10.44 o 
   1  14   5        1.89        1.80      2.92 o 
   2  14   5        8.72        7.92      3.54 o 
   3  14   5       15.12       17.95      4.98 o 
  -5  15   5       36.21       45.86     12.64 o 
  -4  15   5       51.92       39.51      7.16 o 
  -3  15   5      547.37      528.23     18.41 o 
  -2  15   5      186.82      178.37      7.48 o 
  -1  15   5        0.12        2.26      2.95 o 
   0  15   5      596.45      613.99     13.30 o 
   1  15   5       70.96       64.97      5.34 o 
   2  15   5       15.10       20.63      4.12 o 
   3  15   5      266.80      270.93     12.16 o 
  -5  16   5       13.34       13.67      6.93 o 
  -4  16   5      505.88      527.93     17.70 o 
  -3  16   5       65.31       70.24      6.80 o 
  -2  16   5      351.17      370.92     11.84 o 
  -1  16   5       93.09       69.94      8.73 o 
   0  16   5       45.38       35.98      4.55 o 
   1  16   5       40.82       35.61      6.00 o 
   2  16   5       19.30       14.04      4.54 o 
   3  16   5       41.37       32.60      6.39 o 
  -5  17   5       23.48       19.90      8.89 o 
  -4  17   5      210.54      246.75     14.38 o 
  -3  17   5       21.98       20.75      4.84 o 
  -2  17   5      578.81      543.17     14.17 o 
  -1  17   5        6.66        5.68      3.85 o 
   0  17   5       90.18       95.65      8.57 o 
   1  17   5        2.69        3.18      3.59 o 
   2  17   5      104.03      100.21      8.17 o 
   3  17   5       24.99       33.11      8.09 o 
  -5  18   5       11.39        3.92      6.44 o 
  -4  18   5       56.73       59.42      7.32 o 
  -3  18   5        6.53       11.93      4.56 o 
  -2  18   5      627.06      617.22     17.36 o 
  -1  18   5        0.03        1.06      4.02 o 
   0  18   5       89.79       98.92      7.69 o 
   1  18   5      123.44       93.74     14.93 o 
   2  18   5       45.17       49.02      7.63 o 
   3  18   5       37.23       28.17      7.85 o 
  -4  19   5      276.63      281.88     13.06 o 
  -3  19   5       17.19       10.55      5.00 o 
  -2  19   5       21.24       30.25      5.80 o 
  -1  19   5      151.88      142.07     15.64 o 
   0  19   5       68.54       68.84      9.05 o 
   1  19   5      870.17     1003.96     39.10 o 
   2  19   5      150.74      146.12     10.13 o 
   3  19   5        9.40       19.50      7.46 o 
  -4  20   5        5.89        8.03      5.28 o 
  -3  20   5       27.01       31.68      6.35 o 
  -2  20   5        8.24        3.76      4.48 o 
  -1  20   5       39.02       26.05      5.60 o 
   0  20   5      177.38      182.41     12.05 o 
   1  20   5       23.46       23.05      6.70 o 
   2  20   5        1.02        7.45      5.71 o 
  -4  21   5      100.41       97.38      9.21 o 
  -3  21   5      273.09      263.31     13.57 o 
  -2  21   5        4.37        5.46      4.86 o 
  -1  21   5      133.14      132.20      9.84 o 
   0  21   5        0.76        1.75      4.80 o 
   1  21   5      334.01      362.08     17.94 o 
   2  21   5       31.30       34.98      8.24 o 
  -4  22   5      150.47      158.26     18.77 o 
  -3  22   5       71.34       57.05     10.19 o 
  -2  22   5        1.44       -2.64      4.78 o 
  -1  22   5        0.11       -3.58      4.71 o 
   0  22   5       28.50       31.47      7.64 o 
   1  22   5      137.07      125.10     10.57 o 
   2  22   5       45.06       32.70      8.02 o 
  -4  23   5        0.29       13.61      6.51 o 
  -3  23   5        9.78        6.66      5.53 o 
  -2  23   5       89.58       92.07     10.99 o 
  -1  23   5       93.79      102.21     11.33 o 
   0  23   5      544.96      634.93     23.88 o 
   1  23   5       74.85       73.69      9.16 o 
   2  23   5       61.80       76.51     10.30 o 
  -3  24   5      101.54       72.79      9.10 o 
  -2  24   5       58.88       64.90      8.43 o 
  -1  24   5       21.05       17.07      7.35 o 
   0  24   5        6.76       14.14      7.42 o 
   1  24   5        8.67       13.85      6.92 o 
  -3  25   5       39.29       31.76      7.10 o 
  -2  25   5      131.08      133.32     13.42 o 
  -1  25   5       12.39       23.56      8.46 o 
   0  25   5      164.71      147.70     14.13 o 
   1  25   5        6.27        5.61      7.25 o 
  -3  26   5       90.88       98.77     10.03 o 
  -2  26   5        9.96       10.98      5.86 o 
  -1  26   5       12.43       12.28      8.15 o 
   0  26   5        3.25        3.53      7.29 o 
   1  26   5        2.01       14.17      9.86 o 
  -2  27   5        9.67        0.93      5.72 o 
  -1  27   5       24.32       13.80      8.30 o 
   0  27   5        6.03       -3.50      7.35 o 
  -1  28   5       74.85       85.70     12.70 o 
  -6   0   6      100.59       91.76     20.53 o 
  -4   0   6      238.19      260.26     19.36 o 
  -2   0   6       47.22       46.69      5.91 o 
   0   0   6     1386.16     1412.68     18.42 o 
   2   0   6       48.92       48.36      6.75 o 
  -6   1   6        4.94       11.15      8.84 o 
  -5   1   6        7.12        6.16      6.34 o 
  -4   1   6       43.38       47.64      7.24 o 
  -3   1   6       13.88       11.74      3.11 o 
  -2   1   6      270.87      252.43     13.80 o 
  -1   1   6     1243.94     1199.90     14.87 o 
   0   1   6      239.16      239.98      5.18 o 
   1   1   6       60.54       66.84      7.96 o 
   2   1   6       62.46       53.06      5.07 o 
   3   1   6        0.38       -1.60      3.77 o 
  -6   2   6      213.38      201.24     18.82 o 
  -5   2   6      457.57      490.10     22.38 o 
  -4   2   6       79.74       40.64      9.45 o 
  -3   2   6      396.42      419.83      9.94 o 
  -2   2   6        1.51        0.17      2.29 o 
  -1   2   6       10.63       11.34      2.27 o 
   0   2   6      275.33      282.55      5.98 o 
   1   2   6      113.40      116.09      5.96 o 
   2   2   6       20.25       18.21      3.86 o 
   3   2   6        1.70       -1.19      3.72 o 
  -6   3   6        9.30        7.04      8.41 o 
  -5   3   6       14.26       11.08      6.86 o 
  -4   3   6        0.61        4.41      5.34 o 
  -3   3   6       20.68       10.64      3.08 o 
  -2   3   6      656.61      692.03     20.77 o 
  -1   3   6     1231.33     1268.17     15.44 o 
   0   3   6      281.91      277.65      7.03 o 
   1   3   6      271.83      263.48      7.83 o 
   2   3   6        0.01        2.76      3.38 o 
   3   3   6       39.97       49.61      5.88 o 
  -6   4   6       47.00       34.23      9.20 o 
  -5   4   6      219.99      206.53     15.86 o 
  -4   4   6      146.31      168.34     11.92 o 
  -3   4   6      104.23      107.29      7.90 o 
  -2   4   6        5.69        3.77      2.44 o 
  -1   4   6     1090.51     1124.87     14.30 o 
   0   4   6       62.70       59.96      3.48 o 
   1   4   6       15.72       14.10      3.12 o 
   2   4   6        2.02        2.42      3.31 o 
   3   4   6        2.41        1.24      3.97 o 
  -6   5   6       60.30       63.86     11.27 o 
  -5   5   6        6.68       -1.86      5.89 o 
  -4   5   6        0.70       13.69      5.47 o 
  -3   5   6        1.94       15.33      5.14 o 
  -2   5   6        7.61        9.44      2.66 o 
  -1   5   6       67.01       68.94      3.43 o 
   0   5   6      456.29      452.29      7.92 o 
   1   5   6       29.05       20.92      3.36 o 
   2   5   6       60.68       59.02      5.29 o 
   3   5   6      106.63      115.20      8.02 o 
  -6   6   6      545.70      610.23     33.60 o 
  -5   6   6       56.63       76.97     11.28 o 
  -4   6   6      871.92      809.04     35.68 o 
  -3   6   6       52.80       40.40      5.97 o 
  -2   6   6        9.35        7.11      2.91 o 
  -1   6   6        2.10        5.57      2.11 o 
   0   6   6       12.23       11.23      2.35 o 
   1   6   6       54.76       40.22      6.24 o 
   2   6   6       68.43       53.24      5.20 o 
   3   6   6       10.37        7.81      4.49 o 
  -5   7   6        5.80        2.41      6.55 o 
  -4   7   6       17.46       12.37      7.26 o 
  -3   7   6        7.86       10.08      4.46 o 
  -2   7   6      866.24      789.72     14.69 o 
  -1   7   6        8.08        9.04      2.25 o 
   0   7   6      117.00      121.69      4.94 o 
   1   7   6       10.24        8.23      2.99 o 
   2   7   6      499.07      522.47     12.39 o 
   3   7   6        5.57        5.03      4.51 o 
  -5   8   6      248.53      251.49     25.76 o 
  -4   8   6      388.37      407.30     22.13 o 
  -3   8   6      200.35      201.83     10.09 o 
  -2   8   6      167.40      196.84      7.01 o 
  -1   8   6       14.12       17.68      2.73 o 
   0   8   6      117.99      101.98      6.28 o 
   1   8   6       43.69       38.39      4.09 o 
   2   8   6       37.71       36.65      4.78 o 
   3   8   6       18.08       17.07      5.14 o 
  -5   9   6        7.27       10.96      7.18 o 
  -4   9   6       67.27       63.64      8.99 o 
  -3   9   6       19.73        7.34      4.39 o 
  -2   9   6      259.77      234.91     10.29 o 
  -1   9   6      212.30      204.67      7.31 o 
   0   9   6      126.02      126.11      6.93 o 
   1   9   6      131.15      141.02      6.56 o 
   2   9   6       45.66       50.71      6.12 o 
   3   9   6        6.40       11.24      5.02 o 
  -5  10   6      201.17      196.26     16.59 o 
  -4  10   6      168.38      199.37     14.03 o 
  -3  10   6      318.69      344.74     20.56 o 
  -2  10   6        0.20        3.94      3.74 o 
  -1  10   6      295.21      277.93      9.91 o 
   0  10   6       10.18       14.77      4.03 o 
   1  10   6        0.07        3.42      3.22 o 
   2  10   6       37.56       45.08      5.19 o 
   3  10   6       11.12        9.13      5.06 o 
  -5  11   6        4.01       12.44      6.81 o 
  -4  11   6       30.21       20.84      6.76 o 
  -3  11   6       69.97       65.71      8.07 o 
  -2  11   6       36.83       19.47      6.15 o 
  -1  11   6      613.24      585.54     15.53 o 
   0  11   6      290.04      275.03     10.90 o 
   1  11   6       79.27       79.19      6.87 o 
   2  11   6       71.43       57.29      5.76 o 
   3  11   6      148.19      157.94     10.33 o 
  -5  12   6       76.67       84.77     11.21 o 
  -4  12   6      248.68      261.91     16.13 o 
  -3  12   6      243.90      245.68     15.15 o 
  -2  12   6       24.86       29.15      6.19 o 
  -1  12   6        1.43        5.31      3.84 o 
   0  12   6      366.63      377.47     12.74 o 
   1  12   6       22.83       19.67      5.02 o 
   2  12   6        8.48       14.76      4.68 o 
   3  12   6       16.12       17.72      5.98 o 
  -5  13   6       47.43       52.43     11.02 o 
  -4  13   6      198.18      229.23     15.69 o 
  -3  13   6        0.52        1.93      4.84 o 
  -2  13   6      189.75      217.71     11.79 o 
  -1  13   6        6.46        5.81      3.86 o 
   0  13   6       95.00      104.45      8.86 o 
   1  13   6       26.97       18.97      6.28 o 
   2  13   6       74.99       75.34      7.36 o 
   3  13   6       57.26       51.36      7.39 o 
  -5  14   6       42.90       30.17      8.88 o 
  -4  14   6      226.25      235.81     14.34 o 
  -3  14   6       35.17       27.84      6.41 o 
  -2  14   6      174.64      189.57     12.00 o 
  -1  14   6        3.36        0.82      3.91 o 
   0  14   6      196.20      207.55     10.36 o 
   1  14   6       88.14       84.05      7.80 o 
   2  14   6        0.48        2.63      4.48 o 
   3  14   6       43.83       30.41      6.98 o 
  -5  15   6        2.48        6.83      6.70 o 
  -4  15   6       46.83       45.84      8.08 o 
  -3  15   6        8.68        3.19      4.99 o 
  -2  15   6      344.45      345.44     14.88 o 
  -1  15   6      459.37      454.69     16.89 o 
   0  15   6       21.04       17.85      5.04 o 
   1  15   6      123.98      131.09     17.05 o 
   2  15   6       56.45       62.26      7.20 o 
  -5  16   6       72.82       76.07     10.59 o 
  -4  16   6       55.61       76.02      9.70 o 
  -3  16   6      279.95      317.71     16.20 o 
  -2  16   6        7.42       -0.10      4.48 o 
  -1  16   6      219.21      226.05     11.57 o 
   0  16   6       94.61       90.57      8.42 o 
   1  16   6       16.99       19.55      5.41 o 
   2  16   6        4.94        3.83      5.30 o 
  -4  17   6       46.87       43.71      7.80 o 
  -3  17   6      191.74      271.55     37.96 o 
  -2  17   6       44.84       25.56      7.64 o 
  -1  17   6      203.21      233.64     14.64 o 
   0  17   6       44.07       37.13      8.58 o 
   1  17   6      206.10      190.37     11.01 o 
   2  17   6        1.18        0.10      5.18 o 
  -4  18   6       14.40       14.56      5.81 o 
  -3  18   6      199.54      229.27     14.55 o 
  -2  18   6       57.77       81.54      8.44 o 
  -1  18   6      387.88      362.33     34.33 o 
   0  18   6        9.75       12.74      5.86 o 
   1  18   6       82.18       65.42      7.77 o 
   2  18   6       16.68       19.33      6.22 o 
  -4  19   6       15.53       10.84      6.51 o 
  -3  19   6      201.93      211.12     12.65 o 
  -2  19   6        0.22       -1.11      4.55 o 
  -1  19   6      114.11      131.77     12.74 o 
   0  19   6       42.12       31.60      7.12 o 
   1  19   6       12.89       14.12      5.97 o 
   2  19   6      317.94      354.71     16.66 o 
  -4  20   6      162.51      155.09     13.19 o 
  -3  20   6       64.03       63.93      8.30 o 
  -2  20   6      103.70      107.37      9.57 o 
  -1  20   6       30.20       28.26      7.91 o 
   0  20   6       34.06       24.59      6.78 o 
   1  20   6      195.23      211.82     12.37 o 
   2  20   6       90.03       87.78     26.93 o 
  -4  21   6       98.45       88.65     11.30 o 
  -3  21   6      136.80      142.27     17.27 o 
  -2  21   6       95.92       88.50      9.37 o 
  -1  21   6        5.12        9.48      6.98 o 
   0  21   6       21.37       16.00      7.43 o 
   1  21   6        0.21        0.96      5.60 o 
  -3  22   6      446.63      502.29     21.48 o 
  -2  22   6      122.19      135.60     11.24 o 
  -1  22   6       13.18       22.13      8.09 o 
   0  22   6        7.31        5.20      7.14 o 
   1  22   6       45.84       41.17      8.89 o 
  -3  23   6        5.06       11.07      6.68 o 
  -2  23   6        7.39       14.67      6.59 o 
  -1  23   6       32.77       11.27      7.37 o 
   0  23   6       96.33      103.12     14.85 o 
   1  23   6      138.97      113.37     11.86 o 
  -3  24   6       74.02       63.73      9.65 o 
  -2  24   6       90.75       88.89     10.12 o 
  -1  24   6       94.79      106.16     17.35 o 
   0  24   6       24.67       19.51      8.58 o 
  -2  25   6        8.22       10.37      7.77 o 
  -1  25   6       23.83       28.34     11.18 o 
   0  25   6       18.13       19.53      9.39 o 
  -1  26   6        0.09        0.41     16.09 o 
  -5   0   7      241.53      215.37     29.72 o 
  -3   0   7      368.78      367.37     17.90 o 
  -1   0   7        0.13        7.30      4.66 o 
   1   0   7      323.52      340.08     18.97 o 
   3   0   7       39.25       48.28      9.68 o 
  -5   1   7        3.34        5.93      9.35 o 
  -4   1   7       73.06       79.31     11.25 o 
  -3   1   7        2.25        2.06      3.74 o 
  -2   1   7       30.08       24.25      4.83 o 
  -1   1   7       23.53        9.22      3.39 o 
   0   1   7     1168.70     1211.40     21.01 o 
   1   1   7       92.37      102.64      6.44 o 
   2   1   7        3.26        7.94      4.07 o 
   3   1   7       27.52       26.48      5.91 o 
  -5   2   7      430.54      466.08     28.84 o 
  -4   2   7      485.95      523.31     33.75 o 
  -3   2   7       85.59       51.94     11.78 o 
  -2   2   7      360.71      381.84     16.75 o 
  -1   2   7       27.38       19.15      3.81 o 
   0   2   7       57.73       45.12      5.99 o 
   1   2   7      228.58      225.13     12.48 o 
   2   2   7       72.55       74.58      6.55 o 
   3   2   7        8.24        9.72      5.46 o 
  -5   3   7       90.44       84.87     15.11 o 
  -4   3   7        0.26        4.05      6.33 o 
  -3   3   7       40.74       40.76      7.31 o 
  -2   3   7       13.67        9.69      3.86 o 
  -1   3   7      204.74      222.43      9.17 o 
   0   3   7      415.76      450.10     14.97 o 
   1   3   7      321.32      323.67     23.34 o 
   2   3   7      119.85      120.82      9.34 o 
   3   3   7        2.08        6.12      5.17 o 
  -5   4   7       58.25       38.99      9.96 o 
  -4   4   7      350.45      369.32     26.97 o 
  -3   4   7      113.96      117.47     10.73 o 
  -2   4   7      210.10      218.03     13.48 o 
  -1   4   7       18.43       18.48      4.14 o 
   0   4   7      182.38      196.78     10.92 o 
   1   4   7      168.91      164.68      9.62 o 
   2   4   7       42.03       39.31      5.43 o 
   3   4   7        0.30       12.52     10.73 o 
  -5   5   7       16.67       11.33      8.24 o 
  -4   5   7        0.00        2.68      5.75 o 
  -3   5   7        0.01       -0.86      4.95 o 
  -2   5   7        1.40        0.75      3.70 o 
  -1   5   7        2.35        6.46      3.52 o 
   0   5   7        7.54        7.39      4.26 o 
   1   5   7      163.22      138.64     10.72 o 
   2   5   7        1.63       -0.80      3.99 o 
  -5   6   7      386.21      383.38     22.56 o 
  -4   6   7       36.35       34.39      9.53 o 
  -3   6   7      534.87      472.64     18.97 o 
  -2   6   7       49.96       41.91      5.90 o 
  -1   6   7      345.67      390.34     16.33 o 
   0   6   7        0.88       -1.78      3.59 o 
   1   6   7       96.70       80.59      7.33 o 
   2   6   7       20.57       23.83      4.94 o 
  -5   7   7       11.21        3.15      7.86 o 
  -4   7   7        3.60        1.48      5.68 o 
  -3   7   7       79.90       89.96     10.37 o 
  -2   7   7        6.38       13.58      4.49 o 
  -1   7   7      259.05      237.37     24.69 o 
   0   7   7       16.76       22.25      5.04 o 
   1   7   7      137.48      129.70     11.26 o 
   2   7   7        0.84        6.72      4.54 o 
  -5   8   7      240.97      233.13     18.73 o 
  -4   8   7      187.89      170.34     18.49 o 
  -3   8   7      488.89      496.28     19.95 o 
  -2   8   7      193.02      201.98     13.55 o 
  -1   8   7      197.66      198.42     14.02 o 
   0   8   7        6.46       11.24      4.82 o 
   1   8   7      109.46      123.19      8.73 o 
   2   8   7       40.28       37.42      5.80 o 
  -5   9   7      136.40      182.75     25.41 o 
  -4   9   7       10.34       14.99      6.86 o 
  -3   9   7      164.88      147.61     11.52 o 
  -2   9   7       11.37        6.06      5.41 o 
  -1   9   7       62.74       45.81     10.15 o 
   0   9   7      108.12      121.30      9.83 o 
   1   9   7        0.51       -0.14      4.12 o 
   2   9   7       18.80       10.54      5.39 o 
  -5  10   7       56.68       69.57     12.65 o 
  -4  10   7      224.61      221.07     15.75 o 
  -3  10   7      186.27      213.16     16.14 o 
  -2  10   7      416.53      451.48     19.37 o 
  -1  10   7        3.33        5.97      6.19 o 
   0  10   7      246.70      274.58     13.43 o 
   1  10   7        5.52        8.07      4.56 o 
   2  10   7       16.57       16.41      7.45 o 
  -5  11   7       36.10       23.45     14.26 o 
  -4  11   7       26.91       14.45      8.54 o 
  -3  11   7       12.69       10.07      5.56 o 
  -2  11   7       26.44       30.94      9.06 o 
  -1  11   7        7.18        5.90      5.12 o 
   0  11   7      279.38      249.03     13.29 o 
   1  11   7      100.87      106.81      8.91 o 
   2  11   7       32.33       27.13      7.94 o 
  -5  12   7      516.40      565.15     27.97 o 
  -4  12   7       74.67       64.21     10.65 o 
  -3  12   7      275.85      309.37     17.76 o 
  -2  12   7      306.62      316.70     17.44 o 
  -1  12   7       13.42        3.18      5.04 o 
   0  12   7       33.59       33.44      6.79 o 
   1  12   7      285.69      315.29     13.54 o 
   2  12   7        9.31        5.79      6.76 o 
  -5  13   7        1.04        3.35      7.63 o 
  -4  13   7       76.20       80.11     11.38 o 
  -3  13   7        0.01        8.91      8.08 o 
  -2  13   7        2.33        5.82      6.21 o 
  -1  13   7       35.38       49.31      8.66 o 
   0  13   7       20.35       16.34      5.98 o 
   1  13   7       53.19       49.21      7.22 o 
   2  13   7        0.05        2.16      6.73 o 
  -4  14   7       37.30       42.67      9.58 o 
  -3  14   7      290.90      293.15     17.92 o 
  -2  14   7       17.58        8.79      6.49 o 
  -1  14   7      194.09      204.43     14.46 o 
   0  14   7        1.20        8.30      5.74 o 
   1  14   7       43.49       48.93      7.37 o 
   2  14   7        7.42        5.38      7.04 o 
  -4  15   7       38.41       41.48      8.83 o 
  -3  15   7       33.46       25.09      7.56 o 
  -2  15   7        1.73        3.29      6.17 o 
  -1  15   7       33.77       24.12      7.54 o 
   0  15   7      376.62      388.75     23.65 o 
   1  15   7       35.91       20.96      6.65 o 
   2  15   7        2.17       13.30     13.84 o 
  -4  16   7      265.89      255.92     16.67 o 
  -3  16   7       21.54       14.61      7.13 o 
  -2  16   7      146.17      142.05     14.14 o 
  -1  16   7        3.42        0.39      5.77 o 
   0  16   7       65.48       82.93      9.69 o 
   1  16   7       40.20       42.55      8.28 o 
  -4  17   7        1.58        3.21      7.12 o 
  -3  17   7       33.97       56.78     10.52 o 
  -2  17   7       88.34       79.62     11.43 o 
  -1  17   7       35.78       15.71      7.20 o 
   0  17   7       15.47       16.80      6.50 o 
   1  17   7       35.03       27.44      7.38 o 
  -4  18   7       74.34       70.56     16.73 o 
  -3  18   7        3.79        3.06      6.02 o 
  -2  18   7      435.44      458.58     20.15 o 
  -1  18   7       79.13       83.60     11.46 o 
   0  18   7      103.13       91.32     10.58 o 
   1  18   7       44.81       47.59      9.54 o 
  -3  19   7       45.65       51.88      9.61 o 
  -2  19   7       10.86        9.28      6.74 o 
  -1  19   7        0.01       -0.11      6.54 o 
   0  19   7       73.88       69.90     11.22 o 
   1  19   7        8.88        4.11      7.31 o 
  -3  20   7       85.47       81.53     11.23 o 
  -2  20   7      120.59      151.93     15.35 o 
  -1  20   7      158.80      161.19     22.19 o 
   0  20   7       15.49        6.59      7.72 o 
  -3  21   7      107.46      101.89     12.10 o 
  -2  21   7       71.19       94.39     14.65 o 
  -1  21   7       25.35       16.32      8.35 o 
   0  21   7        7.77       11.69      8.46 o 
  -2  22   7      514.18      629.91     32.17 o 
  -1  22   7      113.70      123.79     23.21 o 
   0  22   7       55.81       33.91     18.60 o 
  -1  23   7       11.71       22.23     13.86 o 
  -4   0   8      475.70      417.53     43.52 o 
  -2   0   8      474.50      461.90     25.16 o 
   0   0   8        1.61       -1.02      6.83 o 
   2   0   8       30.97       37.83     12.81 o 
  -5   1   8        0.06        7.23     10.30 o 
  -4   1   8       15.45       11.06     10.75 o 
  -3   1   8      113.84       94.39     11.37 o 
  -2   1   8       29.81       29.78      9.10 o 
  -1   1   8       51.28       50.37     10.39 o 
   0   1   8        4.46        9.50      5.67 o 
   1   1   8      475.45      498.23     25.19 o 
   2   1   8       15.96       13.57      7.69 o 
  -5   2   8       42.74       39.61     13.12 o 
  -4   2   8      401.31      463.76     31.78 o 
  -3   2   8      332.70      317.75     17.22 o 
  -2   2   8      121.19      120.17     12.29 o 
  -1   2   8      152.51      162.27     11.87 o 
   0   2   8        1.68        0.22      5.06 o 
   1   2   8      177.18      181.01     14.12 o 
   2   2   8      143.67      133.94     16.78 o 
  -5   3   8       90.88       92.06     17.93 o 
  -4   3   8      102.83      125.26     21.02 o 
  -3   3   8       20.80       35.57      8.36 o 
  -2   3   8       24.04       33.57      8.68 o 
  -1   3   8        5.89        2.16      4.77 o 
   0   3   8        8.29        6.74      5.81 o 
   1   3   8      108.15       85.52     10.61 o 
   2   3   8      119.26      123.03     11.12 o 
  -5   4   8      144.57      155.54     21.66 o 
  -4   4   8       56.58       41.46     10.60 o 
  -3   4   8      470.56      494.29     21.18 o 
  -2   4   8       17.93        7.62      5.92 o 
  -1   4   8      390.81      414.45     18.44 o 
   0   4   8       27.65       24.21      7.28 o 
   1   4   8        0.09        9.03      6.58 o 
   2   4   8       79.50       96.40     11.88 o 
  -5   5   8       49.54       62.49     24.22 o 
  -4   5   8       15.38        9.99      8.54 o 
  -3   5   8        0.05        2.48      6.01 o 
  -2   5   8        1.83        2.40      5.34 o 
  -1   5   8       11.26       12.37      5.82 o 
   0   5   8       13.87       24.94      6.26 o 
   1   5   8        1.32       -1.07      5.88 o 
   2   5   8       32.69       24.56     12.01 o 
  -5   6   8       20.11       17.80      9.93 o 
  -4   6   8      170.17      134.76     15.87 o 
  -3   6   8        5.09        0.42      6.86 o 
  -2   6   8       99.92      118.55     12.68 o 
  -1   6   8       24.25        8.31      5.47 o 
   0   6   8      292.98      319.67     18.86 o 
   1   6   8        1.17        0.99      5.96 o 
  -5   7   8        7.76        3.45     14.12 o 
  -4   7   8       42.15       26.28      8.07 o 
  -3   7   8        9.63        1.78      6.65 o 
  -2   7   8       69.10       59.07     14.43 o 
  -1   7   8       13.53       16.25      6.70 o 
   0   7   8       16.08       14.66      6.47 o 
   1   7   8        0.06        8.12      7.56 o 
  -4   8   8      136.79      134.07     18.43 o 
  -3   8   8       71.73       65.35     12.03 o 
  -2   8   8      416.47      477.05     24.04 o 
  -1   8   8       93.24      117.46     11.75 o 
   0   8   8      105.20      109.47     12.05 o 
   1   8   8        0.71        1.81      7.59 o 
  -4   9   8       11.22       19.66      8.31 o 
  -3   9   8       62.59       73.76     12.23 o 
  -2   9   8       85.32       64.58     11.48 o 
  -1   9   8        7.29       15.61      6.57 o 
   0   9   8        3.77        2.23      6.00 o 
   1   9   8       34.76       38.37      9.26 o 
  -4  10   8       37.48       37.97      9.52 o 
  -3  10   8      160.31      156.34     16.35 o 
  -2  10   8       39.34       45.93     12.99 o 
  -1  10   8      256.86      274.69     20.68 o 
   0  10   8        5.96       -2.86      6.03 o 
   1  10   8       97.51      130.24     13.59 o 
  -4  11   8      103.26      115.45     16.88 o 
  -3  11   8       16.34       16.29      7.51 o 
  -2  11   8        1.01        0.17      6.60 o 
  -1  11   8        4.74       -2.56      6.03 o 
   0  11   8        6.54        9.78      6.77 o 
   1  11   8       76.30       72.77     11.40 o 
  -4  12   8      764.25      885.94     31.99 o 
  -3  12   8       53.68       44.56      9.40 o 
  -2  12   8      272.94      305.17     21.32 o 
  -1  12   8      180.38      196.02     19.20 o 
   0  12   8        1.72        2.48      6.74 o 
   1  12   8       48.60       43.45     10.87 o 
  -4  13   8       28.89       15.15     10.48 o 
  -3  13   8       31.18       31.92      8.76 o 
  -2  13   8       59.52       54.32     11.46 o 
  -1  13   8       12.40        6.25      7.31 o 
   0  13   8        0.79       -3.13      6.12 o 
   1  13   8       33.30       34.61      9.82 o 
  -4  14   8       32.99       26.05     10.91 o 
  -3  14   8        6.57        7.91      7.31 o 
  -2  14   8      234.77      263.07     20.86 o 
  -1  14   8        1.30        8.75      8.21 o 
   0  14   8      150.57      175.01     15.07 o 
   1  14   8       18.20       41.55     18.15 o 
  -3  15   8       82.10       57.33     10.94 o 
  -2  15   8       30.24       33.80     10.67 o 
  -1  15   8        0.72        6.44      8.96 o 
   0  15   8       18.86       12.31      7.78 o 
  -3  16   8      427.26      474.15     26.35 o 
  -2  16   8        7.28        1.22      8.56 o 
  -1  16   8      161.52      167.64     18.17 o 
   0  16   8        3.93        7.29      7.83 o 
  -3  17   8        7.70       20.16      9.24 o 
  -2  17   8        2.05       14.47      9.12 o 
  -1  17   8       17.20       10.23      9.07 o 
   0  17   8       26.60       10.16      9.97 o 
  -2  18   8        0.36       -0.95      7.97 o 
  -1  18   8      499.27      558.63     30.16 o 
  -2  19   8       52.47       45.08     17.02 o 
  -1  19   8       26.11       30.91     19.25 o 
  -1   0   9      285.84      265.71     22.81 o 
  -4   1   9        4.11       14.61     13.28 o 
  -2   1   9       67.83       55.39     13.55 o 
  -1   1   9       24.09       27.44      9.05 o 
   0   1   9        4.79        5.89      7.15 o 
  -4   2   9       32.96       38.31     16.09 o 
  -3   2   9      115.01      117.21     23.11 o 
  -2   2   9      145.89      163.93     15.58 o 
  -1   2   9       73.80       94.85     18.43 o 
   0   2   9       40.55       38.72      8.64 o 
  -4   3   9      104.65      110.36     20.88 o 
  -3   3   9       41.95       31.08     16.09 o 
  -2   3   9       90.29       86.59     13.37 o 
  -1   3   9        1.72        4.35      7.19 o 
   0   3   9        0.45        4.75      7.17 o 
  -4   4   9       40.85       29.50     14.81 o 
  -3   4   9       66.23       71.94     13.15 o 
  -2   4   9      387.99      412.32     22.80 o 
  -1   4   9        0.56       -1.40      6.91 o 
   0   4   9      352.48      353.27     22.56 o 
  -4   5   9        2.26       15.62     13.47 o 
  -3   5   9       89.14       90.84     20.11 o 
  -2   5   9        0.95        6.37      8.65 o 
  -1   5   9       10.65       13.74     13.57 o 
   0   5   9       21.17       29.09     10.15 o 
  -4   6   9       75.32       49.21     13.37 o 
  -3   6   9       94.69       70.37     12.72 o 
  -2   6   9        0.28       14.90     14.74 o 
  -1   6   9        8.30        5.20      7.59 o 
   0   6   9        5.64        6.26      8.10 o 
  -4   7   9        5.19        7.35     14.94 o 
  -3   7   9       66.18       38.15     11.19 o 
  -2   7   9       26.72       21.61     15.64 o 
  -1   7   9        8.70        8.74      6.62 o 
   0   7   9        0.37        4.81      7.41 o 
  -3   8   9       70.88       55.30     12.64 o 
  -2   8   9       32.10       26.43     12.14 o 
  -1   8   9      279.26      286.69     18.02 o 
   0   8   9       28.20       24.22      9.97 o 
  -3   9   9       30.94       18.60     10.05 o 
  -2   9   9       76.70       78.65     13.52 o 
  -1   9   9        1.69        2.82      7.03 o 
   0   9   9        5.63        3.73      8.70 o 
  -3  10   9        1.73       -5.48      8.86 o 
  -2  10   9       95.43      116.61     15.62 o 
  -1  10   9        0.26        9.33      9.48 o 
   0  10   9       93.05      118.98     27.51 o 
  -3  11   9      120.04      113.02     17.33 o 
  -2  11   9        0.01       -6.19      7.37 o 
  -1  11   9        4.45       10.45      8.84 o 
  -3  12   9      492.99      509.16     49.92 o 
  -2  12   9       43.92       39.45     16.85 o 
  -1  12   9      143.46      180.10     19.24 o 
  -2  13   9        0.97       -1.36      8.63 o 
  -1  13   9       45.65       41.26     21.23 o 
                                                 
